# Supplementary material for: Integrative analysis revealed the molecular mechanism underlying RBM10-mediated splicing regulation
Source: EMBO Mol Med. 2013 Aug 22;5(9):1431–42. doi: 10.1002/emmm.201302663 (PMC3799496; doi:10.1002/emmm.201302663)
Supplement: Supplementary file 3 [file emmm0005-1431-SD3.xls]

## Sheet: Table S3
Table S3, Differentially expressed genes upon RBM10 perturbation
Differentially expressed genes in RBM10 OE or KD compared to Ctrl (fdr <= 5%, fold change >= 1.5). Significant Z-values are printed bold. RPKM values in HEK are median values between replicates. RPKM valudes in HEK WT are median values between CtrlOE and CtrlKD
Chrom	Begin	End	Strand	Gene Name	Z HEK OE	Z HEK KD	Z Lympho	RPKM HEK WT	RPKM HEK OE	RPKM HEK KD	RPKM Lympho WT	RPKM Lympho MUT	RNA binding protein	Splicing regulator
chr1	18434239	18704977	+	IGSF21	0.120526	-2.06644		0.873952	0.971644	0.497659	0.142957	0
chr1	24104875	24114722	+	PITHD1	-4.70468	0.151241	0.169868	52.366	29.2797	50.066	28.589	28.1415
chr1	28160911	28161077	+	SCARNA1	-0.308065	1.71706		0.0594909	0.128564	0.170959	0	0.255789
chr1	28879528	28905057	+	TRNAU1AP	-3.26311	2.48663	-0.145013	9.00027	5.89404	13.9886	16.2895	17.743	Yes
chr1	32192717	32229648	-	BAI2	-3.97315	-1.30532	-0.693262	5.20282	2.27361	4.83009	0.28208	0.595942
chr1	38158158	38175391	+	CDCA8	-0.998295	-3.06552	0.483577	40.5767	38.4397	26.1509	33.6393	31.122
chr1	41480261	41509562	+	LOC100507178	3.63349	-0.939333	0.0712565	1.11729	2.25952	0.949001	0.360541	0.380379
chr1	43124047	43142429	+	PPIH	1.0876	-1.96064	1.40027	48.9381	66.1128	30.7997	31.2874	22.9289		Yes
chr1	43272722	43283059	-	CCDC23	1.28846	-3.66547	-0.0733008	19.2521	21.7471	12.4174	9.00073	9.73727
chr1	46016454	46035723	+	AKR1A1	-1.12021	-2.37946	0.206729	62.7684	57.2539	41.7306	128.465	121.685
chr1	47140830	47184736	-	KIAA0494	1.50082	3.48923	-0.663449	16.3046	19.994	28.6123	13.5659	17.3981
chr1	55271735	55307937	+	C1orf177		1.55943	0.719666	0.00566996	0.0038216	0.0345426	0.0958986	0.0474689
chr1	78245308	78344081	+	FAM73A	-0.409998	3.95243	-0.230303	4.80889	4.27285	10.2108	1.43045	1.91207
chr1	92145899	92371559	-	TGFBR3	1.6416	3.2799	1.56274	6.45149	7.79524	11.8537	0.451421	0.0686666
chr1	94994731	95007413	-	F3	-0.496371	3.09261		1.69033	1.69285	3.35583	0	0.0177438
chr1	97187174	97280605	+	PTBP2	3.26422	-0.0419479	0.611002	9.88323	16.1881	10.4204	3.77312	2.97202	Yes	Yes
chr1	101702304	101707076	+	S1PR1	1.30654	2.2997	0.276113	2.32052	2.70081	4.0924	23.7219	22.7618
chr1	110655061	110656569	+	UBL4B	-2.96573	2.08901		0.256964	0.0568715	0.45173	0.0233925	0
chr1	153579366	153585514	-	S100A16	0.504969	-2.26848		0.230629	0.245215	0.118274	0	0
chr1	154916558	154928567	-	PBXIP1	0.964632	2.16244	-0.510285	5.53196	6.56889	8.34104	32.5626	36.3894
chr1	155112366	155112996	-	DPM3	1.27284	-1.95209	2.16425	56.6401	71.3141	33.7119	32.4116	19.4063
chr1	155232658	155243281	-	CLK2	-3.64896	1.21043	0.895004	32.6563	21.2364	36.0567	39.4294	32.7845
chr1	156213206	156217843	-	PAQR6	2.20435	-2.77524	-0.236161	3.42035	5.94974	1.99719	4.47921	5.47559
chr1	156268414	156269428	-	VHLL	0.694076	-1.66574	-0.594987	0.0774222	0.0469186	0.029444	0.0173944	0.0837493
chr1	162466963	162499419	+	UHMK1	1.85315	4.15842	-0.317649	14.5281	16.0793	29.7579	11.1679	13.1728	Yes
chr1	184760165	184943682	-	FAM129A	0.274358	3.18263	0.0837616	5.95554	4.56427	10.0972	9.0951	9.22663
chr1	203274663	203278729	+	BTG2	0.289271	3.1054	0.835373	14.0241	12.6396	21.2187	69.6967	57.7631
chr1	207627644	207663240	+	CR2	-0.280175	2.58725	0.797038	2.30364	2.89001	3.92221	32.5546	27.4519
chr1	212526159	212526292	+	SNORA16B	-3.86759	1.18516		0.363444	0.115712	0.362633	0	0
chr1	240652872	240775462	-	GREM2	-1.05506	1.82099	-1.01309	0.282924	0.132309	0.616061	0.00664378	0.0304525
chr2	8822112	8824583	+	ID2	-0.685329	-3.20944	-1.06967	22.9318	17.0911	14.3815	43.535	55.8778
chr2	9346893	9545812	+	ASAP2	-3.51267	0.775589	0.119232	6.25498	3.50731	7.76991	0.0640369	0.0519899
chr2	10281508	10351856	+	C2orf48	-4.31512	2.42808	0.000511863	2.04594	0.416327	3.04538	1.79982	2.00919
chr2	27805892	27845963	+	ZNF512	2.22669	-3.87473	0.685306	19.5103	24.81	11.7013	12.4699	10.7454
chr2	69546904	69614382	-	GFPT1	0.204443	2.06104	0.080009	8.01009	6.66694	12.2696	13.9573	14.4616
chr2	74652987	74669060	-	RTKN	-4.66443	-0.940369	0.796918	11.2539	5.58337	9.96114	14.3191	11.5653
chr2	85811530	85820511	+	VAMP5	-0.303263	-2.67083	6.40122	1.34272	1.44882	0.658476	81.6999	18.2614
chr2	85825669	85829822	-	TMEM150A	-1.6485	-3.40135	0.342901	2.48917	2.09203	1.03908	2.49138	2.18589
chr2	87754973	87821030	+	NCRNA00152	3.54193	0.941536	1.24921	5.24899	11.4897	5.7046	8.61542	5.75363
chr2	99235568	99347589	-	MGAT4A	0.230586	2.66515	0.885785	3.50592	3.0848	6.18758	0.609209	0.24933
chr2	110969105	110980517	-	NCRNA00116	-0.0195941	2.51481	0.927703	3.71322	5.03708	5.66172	8.44052	6.42552
chr2	121103718	121109383	+	INHBB	-0.466677	-1.72054	0.0753536	1.47131	1.35284	0.903599	0.0141832	0.0132566
chr2	135213329	135476571	-	TMEM163	-5.60972	0.796576	-1.10789	4.78591	1.96069	4.96323	0.0279524	0.246735
chr2	139259349	139330805	+	SPOPL	0.987941	2.28439	1.41604	4.2949	4.40528	7.23706	8.51196	5.25022
chr2	152689285	152955593	-	CACNB4	-0.0222684	2.18755	-2.17889	1.87309	1.45884	3.10267	4.53126	11.4048
chr2	166604312	166650803	-	GALNT3	0.487111	3.14399	-1.673	7.40407	7.70766	12.2498	0.282032	1.57263
chr2	167051696	167232497	-	SCN9A	0.210225	1.86293		1.15527	1.14763	1.94821	0	0
chr2	172378865	172414643	+	CYBRD1	0.0628785	3.6134	-0.7213	2.51144	2.49719	5.35343	18.2796	23.1942
chr2	172778934	172848600	+	HAT1	0.457851	-10.1588	-0.805286	53.0733	58.9014	16.0568	18.6368	24.1544
chr2	173292313	173371181	+	ITGA6	0.16284	2.00142	0.101354	7.25135	6.6177	10.936	0.139366	0.138857
chr2	182321618	182402468	+	ITGA4	-0.599436	2.36192	-0.508213	6.35604	4.32879	9.69208	20.2902	24.0817
chr2	188328957	188419219	-	TFPI	0.958536	2.81484		1.83945	2.13661	3.52073	0.0335558	0
chr2	203241049	203432474	+	BMPR2	0.846538	1.71497	-0.782933	4.73296	4.44235	7.46439	3.05121	5.0552
chr2	220074487	220083712	-	ABCB6	-4.12322	0.470519	-1.76999	7.28314	3.75063	8.00973	17.0611	27.7023
chr2	220415449	220436268	-	OBSL1	0.266601	-3.1397	1.34091	15.1634	17.4737	9.60853	0.142891	0.0350193
chr2	233344536	233352532	-	ECEL1	-0.130575	-1.89429		2.16304	2.26792	1.39283	0	0
chr2	239969863	240322643	-	HDAC4	-4.78879	0.00434312	-0.289062	2.99723	1.03265	2.68055	1.3199	1.85435
chr2	242674029	242708231	+	D2HGDH	-0.519196	-2.4548	-0.260693	10.4672	9.92103	6.6776	28.2033	31.2299
chr3	10326102	10327430	+	C3orf42	-1.93823	2.40457	-0.056346	1.38748	0.74941	2.20957	1.08502	1.27894
chr3	10327437	10335133	+	GHRLOS	-1.16018	2.40892	-0.290473	1.12399	0.832981	1.85548	0.524448	0.79552
chr3	11314009	11599139	+	ATG7	-3.84219	1.20103	-0.457502	6.03037	3.26263	7.12896	4.1883	5.69956
chr3	23933571	23958537	-	NKIRAS1	0.843137	3.47663	0.355946	8.41636	9.6549	13.9161	5.49414	5.12936
chr3	30647993	30735633	+	TGFBR2	0.299347	2.45277	-0.456649	3.85956	3.92735	6.35148	2.07053	2.88911
chr3	32859509	32933771	+	TRIM71	0.0860097	1.81595	0.874139	0.547365	0.424378	0.915397	1.95546	1.06896
chr3	38164200	38178733	-	ACAA1	-4.20568	0.336415	-1.84766	14.0478	9.05314	14.1968	33.0207	51.8634
chr3	38495789	38534633	+	ACVR2B	1.06439	2.60111	1.35759	6.93085	4.97427	10.5931	1.45006	0.448018
chr3	45959394	46037307	-	FYCO1	0.176159	3.54212	-0.281344	5.05973	4.4941	8.38216	4.07872	5.11727
chr3	49145478	49158371	-	USP19	-4.70769	0.0423251	-0.576182	18.6062	10.4901	18.0825	22.1661	26.6521
chr3	49711434	49720934	+	APEH	-4.43101	-1.88232	-0.913518	35.3009	18.5882	28.4898	43.5054	54.9159	Yes	Yes
chr3	50126351	50156392	+	RBM5	-5.12417	1.37902	-1.58103	30.8902	16.196	34.0807	58.9497	84.472
chr3	52321835	52329272	+	GLYCTK	-0.282565	-2.35801	0.267593	1.80583	2.06412	1.04462	3.12731	2.97226
chr3	77089293	77699114	+	ROBO2	-0.284485	2.69517		1.97914	1.39813	3.76067	0	0
chr3	106828636	106959485	-	LOC100302640	0.982134	-2.28926	-0.091958	0.226101	0.229218	0.11216	0.19234	0.211248
chr3	108099215	108248169	-	MYH15	-1.37493	1.95167	-0.483975	0.143577	0.0565295	0.305892	0.0827311	0.162065
chr3	124684553	124774802	-	HEG1	0.897804	1.97961	-1.4956	3.4854	3.77567	5.22897	11.9934	19.3801
chr3	129366634	129612419	-	TMCC1	-0.422459	2.39534	-0.264581	2.13171	1.79218	3.43297	2.48871	3.24582
chr3	160232694	160233024	-	SCARNA7	-0.720665	1.99822	-0.779369	0.315943	0.145838	0.707765	0.221878	0.514678
chr3	170606203	170626426	-	EIF5A2	0.135629	1.80402	0.189592	2.11075	2.10641	3.18391	0.260232	0.237726	Yes
chr3	171318617	171528273	-	PLD1	-0.186147	1.7711	0.803205	2.55524	2.14181	3.93739	15.4075	11.4373
chr3	171757417	172118492	+	FNDC3B	0.460774	3.01673	-0.0324572	3.87487	3.9204	6.7724	4.08536	4.57271
chr3	172348434	172429008	-	NCEH1	0.86447	1.85377	-0.271858	1.79932	2.00034	2.90712	1.28804	1.79093
chr3	182840002	182880667	-	LAMP3	0.732006	2.29507	-3.25324	1.75162	1.59277	3.15686	30.5286	66.0743
chr3	184017021	184026840	+	PSMD2	-4.45926	0.84354	-1.55884	110.538	67.8111	108.053	60.515	86.2732
chr3	185225569	185270369	-	LIPH	0.461758	1.99037	-0.654505	0.660502	0.749492	1.1211	3.62299	5.13169
chr3	185764105	185826901	-	ETV5	1.49119	-1.79229	2.1113	7.32075	11.5929	4.24794	8.13536	3.47803
chr3	196018089	196045165	-	TCTEX1D2	1.49908	-4.204	0.12529	8.05047	12.3731	3.81006	7.25342	7.50414
chr4	20393818	20396479	+	LOC100505893	1.96169	1.73272		0.123113	0.305697	0.256398	0	0
chr4	56298659	56412997	-	CLOCK	-0.900085	2.68599	0.000922019	3.87664	2.4346	6.08624	2.20273	2.42278
chr4	57897243	57976539	-	IGFBP7	0.460865	1.72371	0.813177	1.87074	1.90804	3.11202	0.0500737	0.0382531
chr4	72053002	72437804	+	SLC4A4	0.464931	2.09992	0.527028	1.15344	0.963447	1.80042	0.262352	0.0954178
chr4	85504056	85572493	+	CDS1	0.936225	2.29211	-1.155	7.70777	8.0339	11.7731	0.0100108	0.0280702
chr4	102268933	102270040	+	FLJ20021	1.22002	-2.11228	-1.23615	2.68576	4.28786	1.64343	3.47434	6.80017
chr4	108745720	108836204	+	SGMS2	1.17791	2.23989	0.868728	4.75207	5.25315	7.91744	1.04087	0.220644
chr4	113739238	114304896	+	ANK2	0.395728	1.90117	0.119193	2.28699	2.39244	3.54434	1.42759	1.4562
chr4	146054801	146100832	-	OTUD4	0.488433	2.43002	0.670299	9.44712	10.1065	15.4078	6.24425	5.1177
chr4	174089903	174245118	+	GALNT7	-0.833591	2.73601	-0.151071	13.2708	9.32144	23.0101	6.03994	6.99959
chr4	176986984	177103979	+	WDR17	-0.51632	1.72896	0.430538	1.43008	0.979559	2.36255	0.422819	0.293574
chr4	177241089	177253396	+	SPCS3	1.34534	2.26621	-0.426297	14.7158	12.7852	24.2774	13.7708	16.5372
chr4	185308875	185395726	-	IRF2	-0.138082	1.79416	1.21105	2.69117	2.68208	4.13593	32.923	25.5025
chr4	186990308	187006252	+	TLR3	1.0487	2.39891	-1.02154	0.123602	0.148617	0.468042	0.0149388	0.0418884	Yes
chr5	6310553	6337405	-	FLJ33360	-1.63509	2.0956	1.11359	0.049415	0.00188174	0.140331	0.0605373	0.0175531
chr5	52285155	52390609	+	ITGA2	0.0993287	1.96713	-0.18316	2.29691	2.26226	3.47639	0.025334	0.0323758
chr5	96211643	96255406	+	ERAP2	-0.769105	2.2834	0.260133	3.39616	2.17305	5.65284	24.7639	23.3945
chr5	109025155	109203429	+	MAN2A1	0.0170363	2.37329	0.141696	7.38124	5.72875	11.2661	3.09828	3.17132
chr5	172261222	172379688	+	ERGIC1	-0.859056	-3.71372	0.11929	45.2651	38.5758	28.7032	100.378	96.6217
chr5	176928905	176937427	-	DOK3	3.18904	-2.49292	-0.198423	2.56623	4.97149	1.42311	65.8644	69.3754
chr6	13469508	13486415	-	C6orf114	3.56392	-0.187892	0.355449	0.442208	1.32659	0.392367	2.29253	1.97428
chr6	16299342	16761721	-	ATXN1	0.742581	3.34915	-1.5429	4.1539	3.99883	7.52273	4.63551	9.22594	Yes
chr6	17102488	17131603	+	FLJ23152	0.520741	3.07967		2.66693	3.31572	4.95499	0	0
chr6	26021906	26022278	+	HIST1H4A	-0.251191	2.70877	-0.195439	0.256611	0.455328	0.416656	0.548846	0.570711
chr6	26402464	26415444	+	BTN3A1	0.524369	2.15373	-0.329964	2.1571	2.30031	3.44853	24.0862	27.1523
chr6	31367560	31383090	+	MICA	0.749711	2.65026	0.618882	10.8032	13.435	16.5645	8.88534	7.59638
chr6	31465854	31478901	+	MICB	0.35702	2.62315	0.182122	6.3957	5.8652	9.98479	16.9618	16.9638
chr6	31683132	31685581	+	LY6G6D	0.146191	-3.6448		11.096	14.367	4.96407	0.0877511	0
chr6	32158542	32163300	-	GPSM3	0.0465658	-1.81667	-0.605557	0.609657	0.628964	0.40582	134.837	149.284
chr6	32780539	32784825	-	HLA-DOB	-1.75477	1.99765	-2.4859	0.482068	0.230866	0.850185	24.7496	45.6176
chr6	33589155	33664348	+	ITPR3	-3.41422	0.267436	1.86993	23.0452	12.3031	25.6112	41.8822	27.6976
chr6	36644236	36655116	+	CDKN1A	0.602448	1.84267	0.62123	17.8589	18.05	29.475	174.711	136.062
chr6	43474706	43478424	-	C6orf154	-0.185291	-2.17637	-0.579685	0.510651	0.497447	0.271602	0.0214186	0.0400386
chr6	46127761	46138717	-	ENPP5	0.886072	4.70476	-2.09387	1.58305	1.86638	4.81633	2.46421	7.60343
chr6	47445524	47594996	+	CD2AP	0.645256	2.04144	-0.416817	18.8929	18.1212	30.7758	7.73852	9.69481
chr6	88410019	88410933	-	NCRNA00120	4.50591	-1.95867	0.0836901	7.06754	12.9193	5.67454	18.4763	18.6754
chr6	105404922	105531206	+	LIN28B	0.784811	3.51444		17.3779	16.519	29.669	0.00504922	0	Yes
chr6	108362612	108395941	-	OSTM1	1.03042	2.93015	-0.55861	9.97108	11.6677	16.6174	1.80248	2.90867
chr6	109687716	109703762	-	CD164	1.15377	2.91506	-0.387862	54.3853	59.0079	84.4826	68.7237	75.5482
chr6	111620233	111804414	-	REV3L	0.472476	2.43669	-0.40716	5.96869	5.64629	9.40703	4.65883	6.13046
chr6	136663418	136871957	-	MAP7	0.571908	2.22354	2.32354	9.40959	9.54097	14.2479	0.0690765	0.00775117
chr6	149887527	149912067	+	C6orf72	0.352363	3.30639	0.0223275	25.831	26.1801	41.0548	25.1718	26.1504
chr6	159057506	159065804	-	DYNLT1	-0.408443	-3.27318	-0.556427	93.9322	109.742	60.298	39.3534	45.4858
chr7	937536	994289	-	ADAP1	-0.657787	-2.46042	-4.28107	5.0183	4.68358	3.22723	18.912	51.6955
chr7	1855427	2272583	-	MAD1L1	-4.44367	-1.0213	-1.12308	11.1585	6.61091	9.51826	21.984	28.7518
chr7	27193337	27196296	-	HOXA7	0.816032	2.74808	-1.05451	5.85311	7.10584	8.91505	0.013792	0.0842896
chr7	28338939	28865511	+	CREB5	-0.729144	2.4206	-0.311558	4.32852	3.76685	6.66519	1.18721	1.68958
chr7	31092075	31151093	+	ADCYAP1R1	-0.0327468	-2.38354		0.538978	0.408101	0.303857	0.00422676	0
chr7	36429431	36493400	+	ANLN	0.57844	2.74247	0.0681555	21.2679	22.6366	34.6911	5.1655	5.46562
chr7	39017608	39504390	+	POU6F2	-1.32868	1.9389		0.0326423	0.0324681	0.08454	0	0
chr7	42000547	42276618	-	GLI3	-0.267394	-5.26352	-0.519844	5.08595	4.02944	2.13797	0.0119726	0.015508
chr7	44256748	44365230	-	CAMK2B	-4.68571	-0.351233	0.0823137	3.86004	1.67103	3.70221	0.243887	0.185055
chr7	73150424	73153190	-	ABHD11	0.968166	-1.87177	-0.136706	11.3455	13.9138	7.12631	3.33577	3.97506
chr7	75508316	75518244	+	RHBDD2	4.45738	-1.86165	-0.343751	26.9106	51.8117	21.7624	13.312	15.5554
chr7	77428108	77586821	+	PHTF2	1.21332	2.23314	-0.353927	5.92462	6.49081	9.948	5.67929	7.15517
chr7	80371853	80548667	-	SEMA3C	0.809624	2.39657		4.90768	5.36861	8.61373	0.00537126	0
chr7	83587658	83824217	-	SEMA3A	0.878534	2.11742	0.95318	1.1908	1.16897	2.20602	0.0933076	0.060026
chr7	91875547	92030698	+	ANKIB1	-0.457855	2.18398	-1.01322	7.04341	5.67057	10.9689	13.7114	19.2858
chr7	95034173	95064384	-	PON2	0.127404	4.27057	0.102306	20.7128	20.221	37.1963	5.86	6.10985
chr7	99195901	99208455	+	LOC100289187	-3.91959	-0.672872	-0.39572	2.15467	0.51193	2.21674	0.799783	1.28899
chr7	108210188	108215294	+	DNAJB9	0.0625327	2.92186	0.791933	4.88973	4.50152	8.73696	9.95787	8.09735
chr7	110731061	110765509	+	LRRN3	1.5452	2.02485	-1.08285	0.432887	0.704859	0.801307	0.0121891	0.0341783
chr7	134127106	134143888	-	AKR1B1	0.0700371	-3.55022	-1.1295	141.74	148.806	93.8848	45.8347	60.5022
chr7	149944300	150020758	-	ACTR3C	-1.62533	2.32157	-0.684732	0.402729	0.207185	0.815615	1.14947	2.18285
chr8	19674917	19709586	+	INTS10	-0.267176	-3.53845	0.520172	39.8196	39.4629	25.728	9.78214	8.8139
chr8	28747910	28910242	+	HMBOX1	0.486111	1.88554	0.324853	2.7889	1.67452	4.32144	5.99153	5.70893
chr8	29190578	29208267	-	DUSP4	-0.0677014	-1.73818	1.80048	2.39032	2.16723	1.50697	97.4489	64.0644
chr8	42273992	42397068	-	SLC20A2	-4.22242	1.94155	-0.417711	8.104	3.73498	11.5499	1.87705	2.76414
chr8	67474409	67525480	-	MYBL1	-0.411003	1.99193	-0.416013	3.3213	3.14882	5.31112	0.411057	0.564727
chr8	67579786	67774257	+	C8orf44-SGK3	0.724249	2.06297	-0.51137	4.57521	4.89337	7.16632	0.204624	0.409441
chr8	67624652	67774257	+	SGK3	0.732866	2.06536	-0.561505	4.61034	4.96428	7.24865	0.180705	0.387013
chr8	72109667	72274467	-	EYA1	1.06712	2.38142	-0.322699	1.65358	2.13526	2.76221	0.0138335	0.0186273
chr8	91634222	91658133	-	TMEM64	0.698275	2.9022	-0.665721	5.60919	6.08527	9.13011	3.27123	5.0576
chr8	104152920	104242533	+	BAALC	0.835671	-1.71793	-1.46774	1.09278	1.46029	0.609338	0.061155	0.298076
chr8	104310660	104345094	+	FZD6	1.12125	2.17757	-0.212931	7.57088	9.10429	11.3964	2.60991	3.23882
chr8	145736666	145743210	-	RECQL4	-3.3863	0.374004	-0.380151	31.7775	18.4835	32.7718	11.2058	13.3712
chr9	116233	118417	-	FOXD4	1.96397	-1.79602		1.94327	3.16868	1.11724	0	0
chr9	2621792	2654485	+	VLDLR	-0.808948	1.81986	-0.509478	4.54139	3.52095	6.82401	11.8218	13.9434
chr9	8314245	10612723	-	PTPRD	0.640245	2.45565	-0.0652129	4.22881	3.92072	6.35221	0.00446695	0.00417511
chr9	19408924	19452500	+	ACER2	-0.634256	2.12474	-0.454811	0.969487	0.685975	1.89269	1.05112	1.71213
chr9	36036909	36124452	+	RECK	-0.475421	2.49253	-0.215321	2.27735	2.08817	3.87484	0.307691	0.442702
chr9	74298281	74383800	-	TMEM2	0.914919	3.22945	-0.741374	4.64471	5.14563	8.65762	1.71718	3.07244
chr9	75766780	75785307	+	ANXA1	0.252684	1.97368	2.36533	3.89969	4.32368	6.15442	12.9103	3.15649
chr9	95947211	96082854	+	WNK2	-3.5828	-0.165416		6.19551	3.06043	5.87792	0.00516183	0
chr9	99148224	99180669	-	ZNF367	0.995794	4.39904	-0.157525	7.42658	8.02739	16.6274	2.56145	3.11976
chr9	107526450	107536291	+	NIPSNAP3B	3.7983	-0.52475	-0.152194	0.314467	0.98959	0.304008	1.04573	1.33296
chr9	111777414	111882225	-	C9orf5	1.54996	3.38863	-0.457235	10.4225	11.8102	17.8997	7.05277	9.04225
chr9	116918230	117072975	+	COL27A1	-0.608778	-2.40057	1.11389	1.17748	0.706938	0.628228	0.296755	0.0608431
chr9	127284702	127533576	-	NR6A1	-0.766331	5.27163	0.17984	2.79807	2.19372	7.29138	3.36332	3.34865
chr9	138387025	138391761	-	C9orf116	-0.236251	-1.77042	0.886793	8.47949	9.09086	5.62716	0.918666	0.411671
chr10	180404	300577	+	ZMYND11	-0.522955	3.47979	-0.786769	14.0257	12.6327	22.5631	3.72873	5.91186
chr10	32297937	32345371	-	KIF5B	1.24072	2.26894	-0.331986	49.1927	51.6636	73.9991	15.8637	18.3788
chr10	33466418	33623833	-	NRP1	1.74415	2.14377	0.176681	10.9576	13.6083	16.5347	0.0141047	0.0215501
chr10	61410521	61469649	-	SLC16A9	-1.22179	2.57079	-0.593508	5.47321	4.47066	8.52648	0.724009	1.39513
chr10	65281122	65384883	+	REEP3	2.06268	4.48659	-0.532937	9.10629	10.2174	19.4212	3.5212	5.06594
chr10	70103274	70167051	-	RUFY2	0.512095	1.97706	-0.282155	3.38942	3.55221	5.4603	1.10361	1.56978
chr10	91451056	91457685	-	FLJ37201	3.11442	-1.04505	-0.691405	0.522556	1.16407	0.407602	0.194258	0.475395
chr10	93170095	93274520	+	HECTD2	0.731787	2.28015	0.00891551	2.97754	3.45637	5.25743	0.148726	0.167341
chr10	93808396	94050875	-	CPEB3	0.782707	1.78972	0.267632	0.998195	1.09403	1.60524	0.310134	0.261363	Yes
chr10	98592016	98724198	+	LCOR	2.15447	1.96814	0.152025	4.39121	5.21799	6.8227	1.96047	1.96085
chr10	99526507	99531756	-	SFRP5	0.503536	-2.50226		1.20828	1.46248	0.609951	0.00936695	0
chr10	104474297	104498946	+	SFXN2	-6.1644	1.70943	0.354127	15.5574	6.2382	18.1674	3.64133	3.31467
chr10	105036919	105050108	+	INA	-0.701568	-1.94612	0.830948	18.0067	19.3346	11.6047	0.0655078	0.0657086
chr10	115438934	115490664	+	CASP7	0.468121	-3.86595	0.593087	19.9208	21.8472	11.8415	6.63448	5.65376
chr10	116581502	116659586	+	FAM160B1	1.06799	2.69892	0.115616	4.34145	5.23816	7.50721	4.27545	4.44921
chr10	118644305	118765088	-	KIAA1598	0.580136	2.52115	-0.712543	18.0857	18.2836	27.8689	0.0185696	0.032306
chr10	134000413	134019280	+	DPYSL4	-0.916637	-3.3738	-1.50414	8.70396	6.25938	4.36068	1.87944	3.09204
chr10	135207620	135234174	+	MTG1	-4.00549	-0.189699	-1.00215	40.7452	27.056	37.3266	11.7631	16.7844
chr11	308106	309410	+	IFITM2	-0.634779	-1.78044	-0.101433	8.80836	17.6989	5.21861	259.876	255.754
chr11	637304	640705	+	DRD4	-0.999432	-2.61484	0.0223359	1.61941	2.64941	0.891352	1.12034	1.21584
chr11	839720	842529	-	POLR2L	-1.16795	-4.01505	-1.39225	156.88	166.431	68.2983	74.2204	101.16
chr11	925840	1012240	+	AP2A2	-3.85112	-0.439518	-0.820983	18.6387	10.8667	17.6212	14.0524	18.756
chr11	1756029	1769349	-	LOC402778	-0.780297	1.99825	1.13513	0.998586	0.839903	1.85833	0.503367	0.156827
chr11	6624963	6632099	+	ILK	-4.28878	1.5131	-1.25011	23.1545	14.8984	26.8329	68.7113	90.5266
chr11	9595227	9611313	+	WEE1	0.242555	2.53363	0.276673	13.2176	13.6618	20.5656	9.16552	8.9811
chr11	14665268	14893604	+	PDE3B	-0.477204	1.7719	-3.20015	5.0139	4.14813	7.89708	0.145419	3.69528
chr11	57252003	57283192	-	SLC43A1	-3.74859	-0.174634	-0.357783	9.02228	5.14783	8.99187	9.48487	11.4559
chr11	64701942	64703360	-	GPHA2	0.126245	-2.06087		0.3978	0.426827	0.201467	0	0
chr11	64937706	64940688	+	SPDYC	-0.488816	-1.88875		0.0666081	0.0271807	0.0299723	0	0.0481416
chr11	65190268	65194003	+	NEAT1	4.98497	-3.8968	0.205425	43.984	75.1227	30.2846	229.148	209.201
chr11	67202980	67205153	-	PTPRCAP	-0.190234	-1.97064	-0.101958	0.80499	0.774584	0.463619	282.22	276.768
chr11	69455872	69469242	+	CCND1	-0.471118	3.66018	-3.23135	25.8544	21.1523	44.1137	4.11386	14.3351
chr11	74041360	74109502	-	PGM2L1	1.00225	4.49078	0.419439	1.90913	2.14771	5.17423	0.0450792	0.0249741
chr11	75115464	75115610	+	SNORD15B	-3.27375	0.41588	-0.153536	1.43124	0.601011	1.25763	0.501506	0.581656
chr11	75297962	75379479	-	MAP6	0.271843	-1.97917		0.471698	0.365442	0.280467	0	0
chr11	102267055	102323775	-	TMEM123	1.01219	-5.62255	0.133565	45.7458	48.9541	29.5774	39.1731	39.1374
chr11	112831994	113149158	+	NCAM1	0.436321	1.99564	0.529551	7.04774	7.13902	11.0796	0.00869284	0.00504107
chr11	118100335	118123011	-	MPZL3	0.766579	2.24793	1.26582	1.48447	1.67502	2.75758	4.17295	2.20296
chr12	4382901	4414522	+	CCND2	0.11877	2.95619	1.27918	17.4746	9.32432	29.9669	129.998	95.8202
chr12	6937571	6949018	+	LEPREL2	-2.56132	2.49348	0.727236	16.5532	9.54574	25.1394	0.229634	0.112714
chr12	7276279	7281466	-	RBP5	0.228742	-1.76502	0.462272	0.349342	0.361399	0.167594	3.03508	2.52959
chr12	8071823	8088892	-	SLC2A3	0.350504	2.82524	0.350301	1.99133	0.871197	3.29498	33.9578	32.2284
chr12	12870301	12875305	+	CDKN1B	2.03364	3.1012	1.09572	23.493	29.0514	36.7573	20.5049	15.9954
chr12	29493578	29534143	-	ERGIC2	0.469335	2.71854	-0.209044	17.3804	15.0824	27.6152	10.6739	12.1385
chr12	44187525	44200178	-	TWF1	1.91861	2.60104	0.00676379	34.7321	43.3752	52.2395	3.47972	3.83473
chr12	50497800	50505095	+	GPD1	-0.930451	-1.8026	-0.337258	0.514066	0.406934	0.234245	0.243818	0.398625
chr12	51745832	51785200	-	GALNT6	-0.219891	1.75405	-0.273374	4.40384	3.75109	7.04428	5.773	7.02672
chr12	56862300	56864767	+	SPRYD4	3.90584	1.13196	1.45555	10.5537	19.3949	12.8567	7.75738	4.45789
chr12	57623355	57628718	+	SHMT2	-5.97093	0.807561	2.04817	128.724	59.2484	136.242	231.668	142.577
chr12	66218239	66360071	+	HMGA2	1.00548	2.70819		22.7971	24.8412	37.086	0	0.0276378
chr12	86268072	86276770	+	NTS	1.24309	1.85568		1.06737	1.24372	1.71264	0	0
chr12	98993412	98993662	+	SNORA53	1.18795	1.71513	0.425305	0.298149	0.499139	0.660279	1.88771	1.52859
chr12	105501491	105562906	+	KIAA1033	0.219772	2.13717	-0.304881	9.33009	9.37397	14.9708	10.7457	12.6593
chr12	113659259	113736389	+	TPCN1	-4.26616	1.11265	0.332865	8.61129	3.97187	10.3974	48.9967	46.5649
chr13	30776766	30881584	-	KATNAL1	1.00865	2.12748	-0.263557	3.14787	3.44226	5.39101	1.51526	2.00545
chr13	39612454	39624246	+	NHLRC3	0.947432	2.46075	-0.103548	6.5203	7.34348	10.5117	8.80138	9.81063
chr13	42846288	42897403	+	AKAP11	0.806174	1.8714	-0.734606	7.4201	7.83432	11.316	9.40339	12.7725
chr13	51286758	51417885	-	DLEU7	0.126855	1.97518		0.505686	0.597148	0.808999	0	0
chr14	45393526	45431179	-	KLHL28	0.643404	2.24766	-0.0388991	1.67172	1.83326	2.99447	3.0805	3.47413
chr14	45553301	45584804	+	PRPF39	4.58664	-1.36054	0.686817	15.7003	29.6819	14.2447	13.566	11.7256		Yes
chr14	53019865	53104431	+	GPR137C	1.35212	1.95183	0.279246	1.78034	2.33076	3.03424	0.0811045	0.0655261
chr14	53108604	53162419	-	ERO1L	1.36443	2.34535	-0.140592	11.4671	11.0348	19.4391	16.2204	17.3179
chr14	53196882	53241705	+	STYX	0.0451251	2.2211	-0.463403	2.98401	3.11312	5.27287	3.39681	4.74989
chr14	74872595	74892805	-	TMEM90A	-0.644877	1.78754	0.0526308	0.0184414	0.0180471	0.0464736	0.0561717	0.0488618
chr14	77597612	77608134	-	ZDHHC22	0.863228	-3.24673		3.24017	3.08776	2.07479	0.0163092	0
chr14	95552564	95623759	-	DICER1	0.977689	3.74362	-0.156914	14.63	12.7015	26.1042	7.57725	8.66016	Yes
chr14	96671134	96710666	+	BDKRB2	-1.11936	1.90393	-0.13928	0.287257	0.164763	0.559024	0.0505538	0.0303509
chr14	101003483	101036131	-	BEGAIN	0.057519	-2.09138	1.13745	2.22006	2.40969	1.36696	0.769024	0.226902
chr14	105781080	105864484	+	PACS2	-3.51743	-0.0434122	-1.00344	11.2415	6.24071	11.0506	3.39837	6.06872
chr14	105864919	105880196	+	LOC647310	1.84625	-2.31094	-0.307442	0.880347	1.18612	0.503717	0.426783	0.660613
chr14	105992952	105996539	+	TMEM121	-0.826554	-3.41256	-0.0217959	5.13804	4.50352	3.23413	0.285362	0.167719
chr15	23282264	23378259	-	HERC2P2	-4.22196	1.1112	-3.36088	13.0888	7.64875	15.6502	5.05057	17.1451
chr15	34671269	34729667	-	GOLGA8A	-3.96272	0.602558	-0.783948	13.1443	7.46962	16.0685	30.2875	37.7596
chr15	34817483	34875771	-	GOLGA8B	-4.51208	0.442875	-0.624389	6.73388	3.26193	7.98855	14.9004	17.1205
chr15	55903738	56035177	-	PRTG	1.6097	3.30667	1.21158	1.77242	2.03624	4.01688	0.00294654	0.00354668
chr15	60780482	61521502	-	RORA	0.826417	1.88137	-1.56995	1.99676	1.83235	3.50821	2.00755	5.4001
chr15	69452972	69564544	+	GLCE	0.350188	2.25628	-0.150733	12.256	11.4397	18.7931	0.747469	0.867236
chr15	78396990	78423878	-	CIB2	0.525967	-2.38596	0.216165	1.85092	1.57732	1.15319	1.24821	1.12534
chr15	83328032	83378635	-	AP3B2	-1.51609	-2.06928	0.0665749	2.75401	2.39629	1.80044	0.0122615	0.0114604
chr15	83424696	83424823	+	SCARNA15	1.80595	1.28924		0.423818	0.802976	0.726091	0.496589	0
chr15	85198359	85201802	-	NMB	1.47511	-2.74342	1.74666	8.00149	10.9474	5.0999	1.51204	0.288569
chr16	230332	231178	+	HBQ1	-1.09611	-1.83532	-0.782202	6.43079	6.40385	4.02393	0.0540214	0.325122
chr16	2014996	2015505	+	SNHG9	-0.547108	-1.67497	1.65187	34.1681	34.3034	17.862	10.79	6.01378
chr16	3070312	3072383	+	TNFRSF12A	-1.4552	4.06761	-0.79376	12.5615	10.4308	20.6328	0.92184	1.97493
chr16	20744988	20753199	-	THUMPD1	0.670697	2.01118	-0.314373	12.1919	12.7459	18.3786	9.43574	11.2094
chr16	24741048	24837547	+	TNRC6A	1.09392	3.39014	0.0146316	16.2193	19.0278	26.0621	8.70854	9.34725	Yes
chr16	28548661	28550495	-	NUPR1	-0.633737	-1.91924		2.12578	2.13632	1.37188	0.0304725	0
chr16	30194730	30200396	+	CORO1A	-0.574832	-2.68089	-1.18991	2.62536	2.33197	1.35536	381.033	476.125
chr16	55513080	55540586	+	MMP2	0.537373	-2.72107		1.15491	1.11592	0.712512	0.00458964	0
chr16	67679029	67691472	+	RLTPR	-0.362955	-2.55276	-0.170685	1.17541	1.04171	0.509637	23.9301	26.1174
chr16	67927174	67963581	+	PSKH1	-4.34664	-0.183373	-1.01487	7.94346	4.49808	7.23691	8.58552	12.8444
chr16	87336403	87351026	-	LOC100506581	3.94644	-1.09845	-0.107121	2.49104	5.62943	1.788	2.71161	3.11943
chr16	87636498	87731761	+	JPH3	-0.993387	-2.57574	-1.12788	5.04751	4.28122	3.25267	0.0536345	0.191265
chr16	89984286	89987385	+	MC1R	2.89967	-2.92853	0.171061	2.47443	4.13565	1.31558	0.520844	0.479552
chr17	1367479	1396001	-	MYO1C	-3.52159	1.35724	0.507206	25.2904	14.7453	30.4003	73.036	65.4456
chr17	5402746	5404319	-	LOC728392	1.17085	-3.23667	1.20036	4.00509	4.98395	2.33508	11.7478	8.3898
chr17	7362684	7387568	-	ZBTB4	0.705074	2.82459	-1.62131	8.28149	8.36965	13.0008	13.4197	21.9321
chr17	7571719	7590863	-	TP53	-3.75831	1.03929	-0.409081	51.1499	30.909	52.168	51.0545	57.2566
chr17	7809440	7809578	+	SCARNA21	-0.663323	-2.0392	0.706304	0.211788	0.105414	0.061503	0.731962	0.307688
chr17	30190189	30228729	-	UTP6	-3.74639	0.973924	0.0949138	41.0357	25.115	45.8409	20.0883	20.5211
chr17	37824506	37826728	+	PNMT	-0.381036	-1.75593	0.0472613	0.988513	0.929379	0.60638	0.0304891	0.0733983
chr17	41605210	41623762	-	ETV4	0.0993595	-2.4692	0.413876	6.43259	7.18291	3.63122	14.0661	13.0874
chr17	41717757	41739262	-	MEOX1	0.620457	-2.18822	-2.01933	0.244254	0.235442	0.134181	0.0603523	1.2168
chr17	42154120	42201014	-	HDAC5	-3.6294	-0.0889548	-1.64075	8.64277	5.28902	8.33249	16.5248	26.6228
chr17	43100705	43138473	-	DCAKD	1.22054	-3.11067	1.59183	21.4941	27.3397	12.7896	32.7375	22.9924
chr17	45772629	45789429	+	TBKBP1	-0.176411	-3.28725	-2.60224	11.7339	10.4585	7.67443	5.32964	13.7222
chr17	61773248	61777519	-	LIMD2	-0.278765	-1.84264	-0.268376	7.09101	7.21585	4.65732	80.397	85.8171
chr17	74138533	74236390	-	RNF157	-3.56931	1.23522	1.51062	8.36246	3.6992	11.1289	31.6118	22.4936
chr17	79791367	79792926	-	DYSFIP1	1.47552	1.67266	1.18766	0.0409156	0.104477	0.107505	0.546497	0.159428
chr17	80709939	80901062	+	TBCD	-5.18871	1.06939	-0.94161	33.0733	15.6176	37.5385	28.8312	36.8467
chr18	11981426	12030885	+	IMPA2	-3.83701	0.763073	-0.707281	12.0637	7.01193	12.9876	3.49928	5.22128
chr18	18822202	19102791	+	GREB1L	0.0335644	2.81936	1.76829	5.082	4.36547	8.15123	0.0312625	0.00701601
chr18	56887399	56898002	+	GRP	0.326284	-1.75987		0.124097	0.0840926	0.055884	0	0
chr19	812517	821952	-	LPPR3	4.09817	-0.023405	0.854699	0.0377959	0.18673	0.0376119	0.0845794	0.0360296
chr19	840984	848175	+	PRTN3	-0.844562	-1.98566		0.0758094	0.0424675	0.021406	0	0.084837
chr19	859664	863610	+	CFD	-0.988447	-2.0799	-0.76458	4.96842	4.71389	2.94008	1.32118	2.56451
chr19	7989380	7991051	-	CTXN1	-0.556124	-4.16875	-0.350149	23.1139	19.8806	14.304	0.0638993	0.100857
chr19	11200037	11244505	+	LDLR	-0.640914	3.38192	0.27934	11.5691	10.8242	19.0565	30.9425	30.0755
chr19	18979360	19006953	-	GDF1	-1.93162	-2.52091	-0.610412	7.6931	6.51297	4.97494	0.0246548	0.0497978
chr19	18979360	19006953	-	LASS1	-1.95945	-2.47755	-0.20757	7.92187	6.8037	5.13863	0.0352427	0.0474556
chr19	24097683	24106517	+	ZNF726	3.13244	0.731081	-0.385475	1.86321	3.60131	2.14045	1.16001	1.77489
chr19	34972879	34992085	+	WTIP	-0.466952	-1.94001	0.755217	4.21276	4.71713	2.79225	0.506087	0.25045
chr19	35521591	35531353	+	SCN1B	0.80708	3.29546	-0.876025	1.92718	2.12876	3.8837	0.359723	0.922597
chr19	42891170	42894444	-	CNFN	0.0953014	-1.9965	-0.651788	8.10105	8.97837	5.38609	0.205484	0.48251
chr19	45174723	45187627	+	CEACAM19	4.16636	-1.05281	-0.68649	3.46693	6.98904	2.99298	0.00784607	0.0377766
chr19	46112657	46148775	-	EML2	-4.41738	0.338037	0.0792813	9.09578	4.77074	9.74895	55.1928	55.0115
chr19	46522411	46526556	-	PGLYRP1	-1.09125	1.72347	-0.155627	0.601586	0.397296	0.974543	0.331234	0.446018
chr19	49519236	49520347	-	LHB	2.69566	-1.76984	1.26104	1.06993	2.31406	0.657936	1.75566	0.649498
chr19	50879684	50886267	+	NR1H2	0.0765087	3.66809	-0.146948	18.418	19.4471	29.3459	61.2228	64.1125
chr19	51009258	51014345	-	JOSD2	0.274135	-8.1798	-1.15081	19.5234	23.8177	6.06572	17.772	24.8471
chr19	51226604	51228981	+	CLEC11A	1.71243	-2.33456	0.0945331	5.60045	8.1148	3.66043	0.626372	0.513031
chr19	56165415	56186082	+	U2AF2	3.36142	-1.90395	1.38647	145.427	224.962	117.649	75.3458	56.0359	Yes	Yes
chr20	18467187	18477887	-	RBBP9	-1.24831	2.80569	-0.526012	14.5943	11.8277	22.8224	6.99738	9.18133
chr20	24986872	25039616	-	ACSS1	-5.36174	-1.769	0.948313	16.1169	7.34715	12.0934	20.2471	16.3559
chr20	25990434	26002430	+	LOC100134868	-0.481176	2.38206	-0.40768	1.68978	1.51418	2.91967	0.645903	1.0383
chr20	34213952	34252878	-	CPNE1	-6.63359	-0.451318	0.660826	65.1978	27.4467	53.9327	68.4142	60.0198
chr20	34236846	34252878	-	RBM12	3.70467	0.364726	-0.256625	27.2852	43.1183	32.2287	13.3981	15.3637	Yes
chr20	43285091	43300380	-	LOC79015	-1.13697	1.66567	-0.180093	0.149379	0.0874104	0.236764	0.21573	0.256894
chr20	45186461	45313124	-	SLC13A3	-1.90239	1.92925	-1.51445	0.104527	0.0215728	0.32508	0.021454	0.120314
chr20	55108301	55111576	+	C20orf107	-3.77882	-0.289824	0.408263	0.269898	0.0307258	0.195181	0.73084	0.550646
chr20	57264186	57290900	+	NPEPL1	-5.64963	1.20425	-0.700304	3.63328	1.18002	4.07881	24.4303	30.1145
chr20	62271060	62284780	-	STMN3	-1.05949	-4.27533	-0.404518	34.4042	27.7602	21.647	3.34352	4.55678
chr21	9825831	9826011	+	MIR3648	-2.41071	-2.18865	1.5608	1.2054	0.448969	2.18594	9.48061	5.18967
chr21	34001068	34100351	-	SYNJ1	0.114057	2.03869	-0.729788	4.22748	4.36287	6.37737	1.33301	2.53199	Yes
chr21	34442449	34444728	+	OLIG1	1.0619	-1.9914	-1.55299	0.874689	1.37947	0.532582	0.318484	1.09925
chr21	40752212	40769815	+	WRB	0.147878	-6.17323	-0.0506061	24.4374	27.4199	10.7302	6.17989	6.8683
chr22	19775933	19842462	-	GNB1L	-5.79172	1.05691	1.47934	15.2137	7.13003	16.9675	8.82474	5.28315
chr22	23487512	23506531	+	RAB36	-1.06794	-2.53695	0.394232	6.23035	5.44841	3.93492	0.13131	0.0888768
chr22	48885287	49147744	+	FAM19A5	-2.18349	-2.08211		3.54752	2.4714	2.2186	0	0
chr22	50171537	50173958	-	LOC90834	3.12202	0.665444	-0.154716	2.04967	3.6701	2.64442	1.83011	2.28002
chrX	14891526	14939459	+	MOSPD2	-1.39913	1.91493	-0.0146873	7.032	4.84306	10.8978	3.18224	3.55937
chrX	23801274	23804327	+	SAT1	10.7237	-8.03677	1.16549	230.201	721.587	112.995	129.995	95.4828
chrX	47004616	47046214	+	RBM10	14.2747	-12.4084	-0.638356	48.4389	391.173	10.5576	31.789	38.2927	Yes	Yes
chrX	48367370	48379202	+	PORCN	-2.17456	-3.03543	0.412623	3.68874	2.74249	2.24062	9.39174	8.77646
chrX	72782983	72906937	+	CHIC1	1.20297	3.37525	-0.0969127	1.94828	2.27738	4.358	1.83066	2.19403
chrX	92925924	92928682	-	NAP1L3	0.989914	-2.06238	0.165392	0.781507	1.10248	0.41867	0.0100765	0.0153955
chrX	102317580	102319168	-	BEX1	-0.2873	-3.05495		71.777	81.1655	46.1479	0	0
chrX	117957786	117960931	+	ZCCHC12	0.00932589	-4.61971		24.9693	23.175	12.9949	0.0333272	0
chrX	139865424	139866723	-	CDR1	1.49973	1.77686		1.60328	0.759478	2.87441	0	0
