# Supplementary material for: Integrative analysis revealed the molecular mechanism underlying RBM10-mediated splicing regulation
Source: EMBO Mol Med. 2013 Aug 22;5(9):1431–42. doi: 10.1002/emmm.201302663 (PMC3799496; doi:10.1002/emmm.201302663)
Supplement: Supplementary file 4 [file emmm0005-1431-SD4.xls]

## Sheet: Table S4
Table S4. Differentially spliced exons upon RBM10 perturbation
RefSeq exons with significant PSI changes (FDR ≤ 5%, ΔPSI ≥ 0.1) after RBM10 OE or KD in HEK-293 cells. Significant Z-values are printed bold. PSI values in HEK are median between replicates. PSI values in HEK WT are median between CtrlOE and CtrlKD. Genes associated with cancer based on DAVID annotation were marked with light blue.
Chrom	Exon Begin	Exon End	Gene Name	PSI HEK WT	PSI HEK OE	PSI HEK KD	Z HEK OE	Z HEK KD	ΔPSI HEK OE	ΔPSI HEK KD	ΔPSI Lympho	RNA binding protein	Splicing regulator
chr1	1244294	1244352	PUSL1	0.779468	0.431368	0.798486	-10.2072	0.866335	-0.343255	0.00586952	0	Yes
chr1	9797555	9797612	CLSTN1	0.602412	0.608049	0.698214	-1.52765	7.71436	-0.0332312	0.102809	-0.00718778
chr1	10386168	10386417	KIF1B	0.227634	0.221257	0.376559	-0.577898	6.1329	-0.0160049	0.179152	-0.215278
chr1	11888514	11888681	CLCN6	0.719357	0.928809	0.733716	3.60682	1.38098	0.209452	0.0671896	0.0974359
chr1	15834367	15834402	CASP9	0.646592	0.757376	0.722671	0.253812	1.74154	0.0102146	0.112013	0
chr1	16047823	16047883	PLEKHM2	0.437232	0.148348	0.665962	-9.07039	12.0563	-0.280562	0.207705	-0.344756
chr1	24122998	24123076	GALE	0.941408	0.615885	0.94502	-8.93762	0.0962032	-0.321328	0.00846981	-0.00178838
chr1	24304400	24304763	SRSF10	0.431628	0.482664	0.447011	6.1735	-2.67445	0.113668	-0.0182725	0.0533537
chr1	26627416	26627515	UBXN11	0.57584	0.365591	0.662846	-6.63329	3.15669	-0.236734	0.124783	0.117465
chr1	26628184	26628213	UBXN11	0.543596	0.26688	0.670045	-5.7274	3.6534	-0.257573	0.139338	-0.295168
chr1	32794668	32794761	HDAC1	0.980439	0.852322	0.994678	-7.13087	2.06929	-0.125092	0.0140567	-0.00348325
chr1	40029507	40029594	PABPC4	0.864524	0.718127	0.869874	-8.06343	1.90392	-0.143045	0.0042646	0.0199675	Yes
chr1	53684538	53684595	C1orf123	0.893794	0.580853	0.956525	-10.1601	3.20157	-0.312224	0.0578367	0.00490684
chr1	54354916	54355136	YIPF1	0.633779	0.731927	0.502885	2.62777	-4.50008	0.0921554	-0.103328	-0.00118986
chr1	71531360	71531435	ZRANB2	0.667885	0.487691	0.825346	-8.2386	13.5314	-0.199921	0.1577	-0.169368	Yes	Yes
chr1	85724617	85724744	C1orf52	0.608105	0.402128	0.606247	-7.06811	-3.79116	-0.177885	-0.06292	0.209279
chr1	97271974	97272008	PTBP2	0.347154	0.537719	0.373317	4.34532	-0.147282	0.211053	-0.0201721	0.0333333	Yes	Yes
chr1	114940561	114940612	TRIM33	0.643976	0.445147	0.762321	-4.2051	4.41496	-0.162799	0.118346	-0.00795455
chr1	117149113	117149173	IGSF3	0.266631	0.0981183	0.481597	-2.437	5.87732	-0.185944	0.205119	0
chr1	153615702	153615840	C1orf77	0.947509	0.689602	0.980172	-15.2789	3.97541	-0.262578	0.0311896	-0.0014881
chr1	153945855	153945940	CREB3L4	1	0.438095	1	-8.11565	-0.0452404	-0.554092	0	0
chr1	154186368	154186422	C1orf43	0.822808	0.690584	0.826276	-8.4276	2.29331	-0.150833	0.0196395	-0.0172245
chr1	155223649	155223769	FAM189B	0.825934	0.680963	0.797394	-6.20318	-2.66594	-0.121211	-0.0144756	-0.0357354
chr1	155223874	155223985	FAM189B	0.768344	0.614881	0.73363	-6.52002	-2.52267	-0.133451	-0.0286807	-0.0332104
chr1	155224190	155224247	FAM189B	0.664675	0.525454	0.633973	-6.21361	-1.06156	-0.141642	-0.00278496	-0.0113912
chr1	155238498	155238583	CLK2	0.703342	0.269168	0.857247	-12.2043	7.20818	-0.458286	0.13313	-0.0198584
chr1	161197425	161197527	TOMM40L	0.969062	0.680233	0.983405	-8.19356	0.686786	-0.295737	0.0151368	0
chr1	207941123	207941168	CD46	0.429929	0.595641	0.257488	4.00251	-7.40479	0.144058	-0.165113	0.340099
chr1	207963597	207963690	CD46	0.618411	0.517173	0.787518	-4.34266	15.4424	-0.101238	0.160148	-0.364669
chr1	212939530	212939615	NSL1	0.176915	0.124717	0.281885	-1.71679	2.60274	-0.0825949	0.137732	-0.0855263
chr1	228328824	228328989	GUK1	0.569602	0.385326	0.506412	-7.94411	-5.13794	-0.157715	-0.0631905	0.032473
chr1	242012413	242012518	EXO1	0.245076	0.0722943	0.336956	-4.93457	5.24591	-0.167776	0.0785037	-0.527778
chr10	3147306	3147351	PFKP	0.977328	0.848959	0.981262	-6.17309	0.761183	-0.13202	0.00705924	-0.0310931
chr10	29821457	29822387	SVIL	0.516192	0.581263	0.346944	0.354997	-3.1458	0.0235706	-0.130456
chr10	32561941	32562010	EPC1	0.224937	0.238545	0.261988	-0.137422	1.66571	-0.00500613	0.141818	-0.0385327
chr10	34661425	34661464	PARD3	0.296595	0.175574	0.385898	-3.36974	3.60445	-0.105158	0.100915	0.131166
chr10	51886919	51886982	FAM21A	0.920111	0.262366	0.979956	-9.0792	1.51309	-0.628267	0.0477673	0
chr10	51886919	51886982	FAM21B.2	0.920111	0.262366	0.979956	-9.0792	1.51309	-0.628267	0.0477673	0
chr10	75294357	75294528	USP54	0.31456	0.13	0.429699	-2.60341	1.7567	-0.17174	0.129944	-0.5
chr10	75551081	75551257	KIAA0913	0.965823	0.542128	0.974208	-11.4948	1.06459	-0.428276	0.0267514	-0.0034965
chr10	75871666	75871870	VCL	0.0698254	0.0558994	0.186989	-0.675279	8.47223	-0.0201451	0.120637	-0.494145
chr10	76995373	76995501	COMTD1	0.792373	0.585008	0.796886	-5.90358	-0.590055	-0.190596	-0.0128545	0
chr10	99213555	99213603	ZDHHC16	0.44367	0.161471	0.589491	-9.0255	8.06425	-0.296653	0.159408	-0.11
chr10	101510125	101510153	CUTC	0.644233	0.580514	0.796075	-1.45151	6.67702	-0.0500358	0.146242	-0.164023
chr10	104489075	104489151	SFXN2	0.890283	0.541239	0.927444	-9.31057	2.02788	-0.374997	0.0457073	-0.172619
chr10	124187791	124187936	PLEKHA1	0.351814	0.471848	0.474199	-0.303836	6.4974	-0.00956524	0.139627	0
chr10	127417571	127417673	C10orf137	0.88553	0.620508	0.964716	-8.53079	4.42644	-0.320244	0.0853778	-0.142967
chr10	135215032	135215094	MTG1	0.965348	0.679431	0.976844	-9.6134	0.984249	-0.290276	0.00999032	-0.0522556
chr11	3068982	3069231	CARS	0.478158	0.590307	0.448213	4.37377	-1.90946	0.137922	-0.0594879	-0.0315467	Yes
chr11	33369711	33369774	HIPK3	0.517231	0.179143	0.73253	-2.28106	2.60983	-0.353228	0.177079	-0.0333333
chr11	46387793	46388534	DGKZ	0.265995	0.256957	0.146422	0.180536	-3.46197	-0.00903743	-0.114214	0.0246557
chr11	47194976	47195033	ARFGAP2	0.705204	0.270046	0.707225	-6.93308	-0.0353714	-0.405433	0.0109499	-0.0909091
chr11	47195309	47195391	ARFGAP2	0.819401	0.428204	0.815395	-7.95519	0.359532	-0.391335	0.00494061	-0.0597024
chr11	47310518	47310578	MADD	0.0856136	0.0267628	0.285837	-1.0613	5.17938	-0.0514616	0.182478	0.00541126
chr11	47521004	47521156	CELF1	0.44837	0.536131	0.496567	4.68271	1.96781	0.16614	0.0446783	-0.174884	Yes	Yes
chr11	47591251	47591443	PTPMT1	0.706184	0.58208	0.760327	-6.6112	1.92401	-0.124105	0.00996902	-0.0282986
chr11	57259063	57259099	SLC43A1	0.820369	0.446321	0.814296	-6.03485	-0.314471	-0.369016	-0.0248306	-0.0294118
chr11	63675731	63675776	MARK2	0.91851	0.537516	0.95532	-6.97829	1.14512	-0.363309	0.015438	-0.141414
chr11	64799639	64799675	ARL2-SNX15	0.934994	0.516557	0.940968	-9.61097	0.450979	-0.429877	0.0180235	-0.0285714
chr11	64799639	64799675	SNX15	0.938492	0.518444	0.944859	-9.5671	0.409699	-0.42799	0.0150399	-0.0285714
chr11	71940706	71940796	INPPL1	0.977753	0.595575	0.987818	-12.2613	0.528826	-0.377699	0.0041846	-0.000969353
chr11	85340175	85340306	TMEM126B	0.252412	0.214523	0.524747	-1.69532	16.8861	-0.0411431	0.28533	-0.106047
chr11	85342188	85342360	TMEM126B	0.453086	0.520869	0.408995	5.07865	-5.58019	0.112056	-0.0607521	0.00895038
chr11	88061279	88061364	CTSC	0.359063	0.480631	0.377529	4.02151	1.22969	0.102422	0.0226666	-0.0504869
chr11	111753859	111753926	C11orf1	0.804179	0.59524	0.87556	-6.79878	2.25234	-0.233932	0.0713814	-0.0382503
chr11	129993506	129993674	APLP2	0.463424	0.1957	0.60415	-12.8174	18.7335	-0.214757	0.137136	-0.0844963
chr12	988738	989197	WNK1	0.53167	0.542469	0.668336	4.53215	13.4138	0.107671	0.126733	-0.239198
chr12	2974520	2974565	FOXM1	0.558094	0.389251	0.729077	-4.76697	8.34502	-0.146832	0.151759	-0.213938
chr12	3938075	3938196	PARP11	0.517442	0.644231	0.627273	1.17374	2.4348	0.115215	0.115193	-0.0178571
chr12	4654947	4654998	RAD51AP1	0.155032	0.167571	0.250042	0.120594	4.27461	0.00448084	0.116143	-0.0982906	Yes
chr12	8852380	8853210	RIMKLB	0.379161	0.273683	0.506294	-2.72143	6.11677	-0.16472	0.131725	-0.356855
chr12	27829996	27830029	PPFIBP1	0.135152	0.110081	0.249296	-0.133952	2.29688	-0.016505	0.102366	-0.1
chr12	30886562	30886645	CAPRIN2	0.412386	0.245367	0.496196	-2.87878	2.84135	-0.240347	0.133489	-0.142857
chr12	32890798	32890876	DNM1L	0.549656	0.308326	0.656941	-5.70878	4.60525	-0.214304	0.0909042	-0.3
chr12	32891197	32891230	DNM1L	0.237899	0.0970606	0.354772	-2.8764	5.67899	-0.11649	0.141045	0.0150794
chr12	44165022	44165168	IRAK4	0.680083	0.643939	0.72619	-2.11734	3.27568	-0.119947	0.144661	-0.107143
chr12	48359064	48359128	TMEM106C	0.90627	0.469567	0.960822	-23.8447	8.59539	-0.441913	0.0777787	-0.000736961
chr12	48359620	48359780	TMEM106C	0.943345	0.641852	0.976222	-18.5272	6.26955	-0.30392	0.0437397	-0.00474344
chr12	48360465	48360515	TMEM106C	0.775063	0.248063	0.893619	-24.0402	11.078	-0.527	0.14762	-0.0105597
chr12	48360990	48361044	TMEM106C	0.827864	0.340972	0.920185	-23.5226	10.4734	-0.486892	0.129882	-0.00389739
chr12	48739127	48739257	ZNF641	0.78953	0.785714	0.915956	0.20475	1.84791	0.0263537	0.105196	-0.0555556
chr12	49168739	49168837	ADCY6	0.978634	0.741429	0.979173	-6.11473	-0.459055	-0.228034	-0.0112436	-0.0625
chr12	50481145	50481268	SMARCD1	0.841717	0.695316	0.880469	-6.42602	2.72911	-0.146401	0.0366677	0.00115421
chr12	51445874	51445990	LETMD1	0.686012	0.42144	0.728171	-12.4408	3.83898	-0.342952	0.0658596	0.115292
chr12	51447560	51447643	LETMD1	0.661663	0.240962	0.769947	-15.0452	6.0009	-0.438288	0.108748	0.00398564
chr12	51449617	51449804	LETMD1	0.818777	0.475552	0.875951	-13.7775	4.64232	-0.336835	0.0651494	-0.0503545
chr12	51449926	51450028	LETMD1	0.802976	0.392953	0.866492	-15.1199	4.99598	-0.396109	0.0786566	-0.0325672
chr12	51451814	51451911	LETMD1	0.96484	0.722426	0.966402	-9.94845	-0.0673087	-0.227944	0.00156196	-0.0161967
chr12	53565109	53565225	CSAD	0.703523	0.524631	0.767703	-2.13386	2.47338	-0.183174	0.144072	-0.0220044
chr12	53861588	53861627	PCBP2	0.674724	0.141662	0.877708	-29.1762	19.9253	-0.509256	0.18762	-0.267657	Yes	Yes
chr12	54361052	54361178	HOTAIR	0.867813	0.452492	0.951247	-8.29243	4.62633	-0.431725	0.0930436
chr12	56606779	56606922	RNF41	0.155675	0.0687318	0.327481	-2.76336	8.39898	-0.091064	0.160276	0.00591788
chr12	56822332	56822436	TIMELESS	0.99392	0.85072	0.995619	-6.14499	0.226381	-0.143199	0.00205065	0
chr12	62959793	62959811	MON2	0.321252	0.0222079	0.637297	-5.03291	3.0125	-0.290875	0.268677	-5.00003e-13
chr12	88448116	88448190	CEP290	0.90265	0.350363	0.944251	-10.7025	1.26611	-0.516509	0.0230037	-0.0205357
chr12	113758135	113758303	SLC24A6	0.941742	0.866667	0.834623	-0.826951	-1.73115	-0.037395	-0.111448	0
chr12	115117717	115117777	TBX3	0.723991	0.498242	0.752906	-6.38063	2.29912	-0.292835	0.073826
chr12	121840544	121840610	RNF34	0.271824	0.133285	0.36689	-5.92722	6.46943	-0.148767	0.0976117	-0.128925
chr12	123687796	123687922	MPHOSPH9	0.701037	0.612778	0.904482	-2.37959	9.4777	-0.0882592	0.183974	-0.391026
chr12	124428818	124428911	CCDC92	0.894964	0.396267	0.940189	-8.43968	1.42657	-0.512977	0.0485113	0.25
chr12	124858958	124859009	NCOR2	0.432055	0.0758076	0.466814	-8.66834	3.22764	-0.398672	0.0642709	-0.0460084
chr12	125020110	125020157	NCOR2	0.320002	0.237067	0.523865	-0.23052	3.03192	-0.113277	0.225309	-0.170752
chr12	133770013	133770119	ZNF268	0.488119	0.436393	0.672185	-1.40721	4.53278	-0.0517255	0.181734	-0.169048
chr13	37584688	37584792	FAM48A	0.437777	0.202376	0.56705	-7.95451	6.80526	-0.195279	0.0919128	-0.22767
chr13	42795399	42795530	DGKH	0.502303	0.673811	0.376912	2.79817	-3.36914	0.171508	-0.14497	-0.323077
chr13	52535972	52536049	ATP7B	0.885771	0.68774	0.953461	-3.90576	3.00008	-0.223394	0.12642	0
chr13	77807290	77807398	MYCBP2	0.731853	0.764583	0.895046	0.534376	4.56924	0.0629188	0.132422	-0.157071
chr13	113532530	113532617	ATP11A	0.745546	0.112238	0.848462	-9.35083	2.40775	-0.621964	0.077338	-0.304545
chr13	115004464	115004503	CDC16	0.960614	0.747637	0.991586	-6.47755	1.22228	-0.207679	0.0207663	0
chr14	24572368	24572464	PCK2	0.92996	0.67848	0.948017	-6.34782	0.519803	-0.257345	0.0251779	-0.00980477
chr14	24911383	24911466	SDR39U1	0.854486	0.678812	0.844618	-6.96486	0.495227	-0.172981	0.0197674	-0.0292614
chr14	31388171	31388312	STRN3	0.501542	0.642465	0.424115	3.71167	-1.71744	0.145681	-0.0442818	0.0872352
chr14	31398406	31398517	STRN3	0.613711	0.763632	0.595705	3.79952	-1.35309	0.153298	-0.0235535	0.0436508
chr14	53518561	53518645	DDHD1	0.734031	0.538298	0.879833	-4.13386	5.11799	-0.195732	0.144303	-0.116059
chr14	56130672	56130759	KTN1	0.677924	0.550474	0.713869	-6.58296	5.28162	-0.173191	0.0626597	-0.0125166
chr14	56139889	56139973	KTN1	0.445149	0.324591	0.605304	-2.33598	8.91617	-0.0618182	0.135923	0.0269026
chr14	59006788	59006854	KIAA0586	0.78449	0.694	0.866705	-1.74608	2.05014	-0.120371	0.113333	0.00625
chr14	64682003	64682072	SYNE2	0.210886	0.102564	0.342362	-2.50981	5.32267	-0.132794	0.156351	-0.0088292
chr14	73745988	73746132	NUMB	0.752998	0.430063	0.817222	-7.65188	2.63938	-0.277758	0.0423029	-0.124001
chr14	75349293	75349327	DLST	0.798239	0.472929	0.797966	-6.02278	0.0632716	-0.29958	-0.000958437	0.067276
chr14	89656727	89656793	FOXN3	0.32722	0.445701	0.537525	0.386612	2.83146	0.124273	0.199136	-0.351366
chr14	94567084	94567117	IFI27L1	0.647653	0.280482	0.538791	-4.13138	-1.8517	-0.263219	-0.15228	-0.254902
chr14	104193128	104193179	ZFYVE21	0.967116	0.737728	0.959477	-6.7791	0.644995	-0.236242	0.00491459	-0.0138889
chr14	105915695	105915746	MTA1	0.389285	0.093329	0.51318	-13.783	10.3617	-0.275642	0.0952719	-0.221534
chr15	30011980	30012220	TJP1	0.18419	0.137773	0.28189	-1.74573	3.13998	-0.0833775	0.102604
chr15	40683693	40683755	C15orf23	0.993593	0.77867	0.996986	-8.32137	0.238695	-0.214923	0.00125024	-0.00694444
chr15	43856300	43856363	PPIP5K1	0.39641	0.0608392	0.583951	-6.69349	7.50747	-0.357964	0.26159	-0.181818
chr15	80390757	80390920	ZFAND6	0.379788	0.565466	0.350717	8.79674	-2.58359	0.202716	-0.0489609	-0.000323192
chr15	86201767	86201821	AKAP13	0.329002	0.288095	0.487013	-0.682266	3.15116	-0.0494048	0.189765	-0.048951
chr15	102191898	102191976	TM2D3	0.471058	0.336391	0.464894	-6.18379	1.20721	-0.139406	0.0190543	0.0341963
chr16	341189	341297	AXIN1	0.445007	0.217606	0.462734	-8.2543	1.51114	-0.223328	0.0177268	0.0370536
chr16	1716073	1716178	CRAMP1L	0.585354	0.165432	0.630486	-7.19966	1.72115	-0.38441	0.0740808	-0.00305944
chr16	2127598	2127727	TSC2	0.2268	0.0961477	0.354731	-6.21736	7.14086	-0.203225	0.127931	-0.0937718
chr16	3073474	3073531	HCFC1R1	0.600096	0.278753	0.650427	-9.22856	2.78928	-0.289648	0.0458737	-0.14032
chr16	3188745	3188819	ZNF213	0.728756	0.0993759	0.837864	-10.6843	2.18971	-0.62938	0.0887063	-0.0588235
chr16	3335058	3335239	ZNF263	0.519961	0.373933	0.648366	-3.51664	6.91212	-0.116636	0.115068	-0.195529
chr16	3335680	3335754	ZNF263	0.29253	0.108169	0.450209	-4.65583	6.90806	-0.178385	0.165449	-0.360606
chr16	3336022	3336149	ZNF263	0.686393	0.584069	0.802525	-3.6747	8.68755	-0.112203	0.127	-0.171988
chr16	3827613	3827658	CREBBP	0.68596	0.190364	0.919355	-9.48895	5.57219	-0.492707	0.246101	-0.0607226
chr16	4927385	4927475	UBN1	0.891331	0.546765	0.915776	-9.83619	2.0392	-0.346074	0.0452104	-0.000351049
chr16	16429908	16429994	PKD1P1	0.667025	0.39153	0.619129	-13.8887	-1.13653	-0.289108	-0.0328686	0.0546571
chr16	19088627	19088696	COQ7	0.977046	0.757629	0.985899	-8.65796	0.366398	-0.217513	0.00612836	0
chr16	19537040	19537183	CP110	0.733771	0.652331	0.860198	-2.28844	5.40639	-0.0886882	0.127367	-0.232418
chr16	20835760	20835849	LOC81691	0.789959	0.650582	0.928976	-3.4809	4.25578	-0.18264	0.153366	-0.126736	Yes
chr16	24804793	24804970	TNRC6A	0.545537	0.5429	0.752088	-0.846615	10.6559	-0.0140503	0.166492	-0.287879	Yes
chr16	24816025	24816172	TNRC6A	0.126283	0.0449433	0.240251	-2.46395	6.34298	-0.0870355	0.115999	-0.0407524	Yes
chr16	30770498	30770568	C16orf93	0.603074	0.404733	0.564307	-7.60806	0.992607	-0.280519	0.0277655	0.142857
chr16	30770662	30770779	C16orf93	0.510521	0.291641	0.497392	-7.01667	1.64445	-0.290857	0.0385092	0.5
chr16	67289655	67289833	SLC9A5	0.7621	0.793019	0.609722	-0.607579	-1.82552	0.0774897	-0.152378	-0.1
chr16	67290371	67290592	SLC9A5	0.891727	0.872105	0.79055	-0.400099	-2.31814	-0.0203731	-0.11504	-0.037037
chr16	67290813	67291016	SLC9A5	0.849845	0.840693	0.770668	-0.135366	-1.93484	-0.00452296	-0.106867	-0.05
chr16	81056201	81056303	CENPN	0.398058	0.354659	0.571919	0.407201	7.88827	0.0113678	0.112533	-0.136696
chr16	89805885	89805961	FANCA	0.959109	0.751907	0.959999	-7.12727	0.187961	-0.207201	0.00285083	-0.019862
chr17	643744	643840	FAM57A	0.973121	0.770738	0.987283	-8.31989	1.29183	-0.199925	0.0144319	0.00942302
chr17	6353347	6353392	FAM64A	0.899387	0.683795	0.936961	-7.35976	3.04739	-0.231453	0.0613984	-0.0543805
chr17	6553301	6553398	MED31	0.869239	0.667521	0.926924	-7.56203	3.92563	-0.203973	0.0489028	-0.015625
chr17	7123782	7123848	ACADVL	0.920209	0.65101	0.965566	-7.37947	2.20325	-0.24916	0.0369182	0.0114286
chr17	7469033	7469081	SENP3	0.937906	0.759004	0.951212	-6.67662	-0.415573	-0.165728	-0.00612826	0.0769231
chr17	7469033	7469081	SENP3-EIF4A1	0.932031	0.752765	0.935545	-6.46272	-0.385942	-0.159979	-0.00599752	0.0483516	Yes
chr17	7470243	7470322	SENP3-EIF4A1	0.965213	0.710092	0.964476	-10.8467	-0.254986	-0.26313	-0.0041398	-0.0343109	Yes
chr17	7470243	7470322	SENP3	0.984745	0.715846	0.980903	-11.0511	-0.276758	-0.268898	-0.00714935	-0.016129
chr17	7530260	7530362	SAT2	0.765833	0.472543	0.757759	-7.28819	1.22401	-0.29329	0.0315538	-0.0205126
chr17	8132459	8132524	CTC1	0.835569	0.891006	0.683439	1.53197	-2.93613	0.107032	-0.180299	0.0268219
chr17	15580489	15580594	TRIM16	0.76959	0.676871	0.796503	-1.60946	1.99789	-0.0993735	0.100373	0.25625
chr17	17083920	17083983	MPRIP	0.165295	0.0330853	0.312276	-6.0753	11.2926	-0.159402	0.146981	-0.0155556
chr17	18236479	18236602	SHMT1	0.919746	0.681063	0.96884	-9.8537	4.22479	-0.239579	0.0497883	0
chr17	25928385	25928427	KSR1	0.648043	0.649	0.480307	-0.1994	-2.41146	-0.0445915	-0.110396	-0.250271
chr17	30688486	30688534	ZNF207	0.865337	0.533088	0.939667	-12.5004	4.33062	-0.323369	0.057839	-0.0246527
chr17	31258344	31258420	TMEM98	0.856767	0.573758	0.920669	-10.086	3.37361	-0.286052	0.0569454
chr17	35567380	35567404	ACACA	0.760057	0.505954	0.869789	-5.08207	2.5552	-0.270928	0.118073	-0.255758
chr17	35880281	35880317	SYNRG	0.451992	0.0811765	0.68092	-5.20221	6.03562	-0.326041	0.21761	-0.082265
chr17	40052872	40052902	ACLY	0.585519	0.36906	0.737274	-8.80329	9.33362	-0.216459	0.151884	-0.14881
chr17	40963672	40963815	BECN1	0.925431	0.707992	0.928792	-9.70765	0.4053	-0.211652	0.000833536	0.0137247
chr17	40965965	40966026	BECN1	0.866994	0.476282	0.878526	-12.1871	0.762805	-0.365499	0.00986554	0.05
chr17	42809545	42809633	DBF4B	0.687612	0.403216	0.855629	-3.46093	3.3124	-0.240562	0.137728	-0.0907491
chr17	48560003	48560067	RSAD1	0.98555	0.754871	0.982294	-6.45749	-0.256331	-0.21933	-0.00422887	0.0625
chr17	48561066	48561121	RSAD1	0.991342	0.786932	0.998377	-6.6649	0.414114	-0.20441	0.00824209	0
chr17	56283825	56283908	MKS1	0.804099	0.460108	0.859091	-7.20141	1.91591	-0.346538	0.04992	-0.0588235
chr17	60601596	60601692	TLK2	0.629455	0.539126	0.774043	-2.63806	4.8861	-0.123515	0.146601	-0.0210253
chr17	61803997	61804055	STRADA	0.826111	0.399508	0.966958	-7.80476	3.40945	-0.412921	0.133651	-0.0585648
chr17	65871671	65871860	BPTF	0.483543	0.524578	0.41144	-0.216325	-5.51246	-0.0187843	-0.106715	-0.0306061
chr17	71208816	71208879	FAM104A	0.2661	0.131307	0.371267	-4.72295	4.23783	-0.21749	0.125288	0.0538216
chr17	73284582	73284672	SLC25A19	0.485611	0.191288	0.593342	-6.49757	3.4262	-0.307006	0.114438	-0.247667
chr17	73887893	73887959	TRIM65	0.813177	0.472283	0.915126	-8.99194	5.11039	-0.315039	0.0892617	0.0588112
chr17	74087223	74087316	EXOC7	0.645209	0.472826	0.728218	-9.14108	8.6699	-0.250089	0.112342	-0.0481714
chr17	76167590	76167730	SYNGR2	0.870088	0.674981	0.903841	-11.4359	4.66446	-0.195107	0.0311917	-0.00635629
chr17	76198579	76198684	AFMID	0.810917	0.520343	0.82626	-9.35927	0.405413	-0.290574	-0.000255565	0.012958
chr17	76198783	76198832	AFMID	0.763422	0.438301	0.756164	-9.34229	1.38855	-0.325121	0.043419	-0.111634
chr17	76202026	76202131	AFMID	0.825912	0.635671	0.850452	-6.72143	0.589072	-0.178917	0.0153768	0.0378145
chr17	78395627	78395762	FLJ35220	0.5974	0.533581	0.517152	-0.497295	-2.19796	-0.0494099	-0.100208	-0.195
chr17	79246315	79246427	SLC38A10	0.963213	0.752965	0.973598	-6.58805	0.487058	-0.205204	0.00813755	-0.0580074
chr17	79872479	79872578	SIRT7	0.960421	0.701801	0.969712	-8.4713	0.500079	-0.25862	-0.000516824	-0.00543478
chr17	79982153	79982215	LRRC45	0.934196	0.709738	0.954362	-6.03222	0.585598	-0.221905	0.0135913	0.0625
chr18	677344	677444	ENOSF1	0.84157	0.614969	0.889264	-7.60334	2.50217	-0.25414	0.0499239	-0.122301
chr18	677742	677872	ENOSF1	0.843914	0.598732	0.87702	-7.76722	1.72746	-0.265448	0.0533692	-0.097112
chr18	28648264	28648310	DSC2	0.322083	0.300993	0.263298	-0.045461	-1.91074	-0.006529	-0.107457	-0.04
chr18	34267090	34267141	FHOD3	0.60728	0.296364	0.755882	-4.00796	3.07669	-0.310916	0.221946	-0.3
chr18	55218546	55218606	FECH	0.985496	0.776011	0.996572	-7.2195	0.660522	-0.207422	0.0111139	-0.0185185
chr18	59829485	59829562	PIGN	0.342935	0.384687	0.500333	0.786826	1.97443	0.0486574	0.104099	-0.0718182
chr19	1358586	1358699	MUM1	0.70604	0.513709	0.622193	-3.4884	-3.7601	-0.181114	-0.103081	0.123626
chr19	5218797	5218809	PTPRS	0.193633	0.028908	0.309508	-3.21953	3.85298	-0.138465	0.13289
chr19	8548041	8548095	HNRNPM	0.80248	0.681168	0.849154	-8.08018	5.38142	-0.121312	0.041798	-0.0555293	Yes	Yes
chr19	13002300	13002336	GCDH	0.876041	0.848922	0.760821	-0.287473	-2.49249	-0.0225601	-0.117115	-0.0357143
chr19	18882251	18882356	CRTC1	0.769296	0.471528	0.668346	-6.3451	-2.04235	-0.351942	-0.0561497	0
chr19	35760705	35760906	USF2	0.823617	0.685695	0.839897	-7.17027	-1.2676	-0.106288	-0.00970588	-0.0348868
chr19	39844645	39844706	SAMD4B	0.641191	0.285444	0.726576	-13.5789	4.19899	-0.345413	0.0731541	-0.172953
chr19	39880899	39880929	PAF1	0.976048	0.803679	0.978151	-6.89823	0.69525	-0.170471	0.0094406	0
chr19	40871459	40871492	PLD3	0.111079	0.108797	0.362106	-0.227847	12.8078	-0.00743757	0.251897	-0.460373
chr19	41128854	41128926	LTBP4	0.73094	0.428024	0.852454	-8.17856	7.24429	-0.308426	0.17381	-0.347759
chr19	41289682	41289745	MIA-RAB4B	0.779917	0.557171	0.832556	-6.0354	1.03853	-0.216683	0.018605	-0.0382908
chr19	42396095	42396194	ARHGEF1	0.9762	0.663998	0.989072	-8.61826	0.590577	-0.312203	0.0122232	0
chr19	42862938	42863106	MEGF8	0.309128	0.40867	0.152441	2.80074	-6.56247	0.0995421	-0.144759	0.0715812
chr19	44464338	44464508	ZNF221	0.307437	0.35081	0.281032	-0.392851	-1.71005	0.0889051	-0.106206	0
chr19	44721943	44722005	ZNF227	0.712525	0.552682	0.940638	-7.63253	19.3614	-0.183306	0.208732	-0.224602
chr19	46274607	46274654	DMPK	0.776095	0.416009	0.7555	-8.81844	-0.205409	-0.342374	-0.0038334	0.0769231
chr19	54964724	54964835	LENG8	0.886606	0.76697	0.899801	-6.48994	2.07326	-0.134948	0.017319	0.00992372
chr19	55967002	55967212	ISOC2	0.900635	0.739625	0.892595	-7.39041	-1.80641	-0.146988	-0.017172	0.0458088
chr19	57953252	57953379	ZNF749	0.704308	0.581731	0.858734	-1.13439	3.81423	-0.138644	0.17913	-0.0714286
chr19	58598272	58598375	ZSCAN18	0.964615	0.725737	0.979617	-8.22426	0.888628	-0.233857	0.0110373	0
chr19	59056791	59056904	TRIM28	0.981043	0.872894	0.984452	-7.34491	0.129573	-0.102545	0.00068346	0.0035096
chr2	272191	272305	ACP1	0.262951	0.367901	0.222975	5.99185	-4.58928	0.120905	-0.062723	0.133297
chr2	9531190	9531325	ASAP2	0.476661	0.177632	0.672795	-2.18221	3.42138	-0.305519	0.160352
chr2	10917710	10917848	ATP6V1C2	0.528595	0.272727	0.821053	-3.55857	3.7127	-0.357218	0.373654	-0.5
chr2	25642383	25642404	DTNB	0.00837054	0.00431034	0.131988	-0.262998	2.08526	-0.0218181	0.113923	-0.1
chr2	27535860	27535976	MPV17	0.903192	0.687575	0.961324	-8.26385	3.92945	-0.215617	0.0485801	-0.0159113
chr2	27995540	27995559	MRPL33	0.816119	0.535693	0.901423	-6.55778	1.31089	-0.268804	0.0474727	0.0909091
chr2	27997290	27997397	MRPL33	0.828142	0.661246	0.883933	-6.06	1.96649	-0.159425	0.0334712	0.0343137
chr2	32422412	32422461	SLC30A6	0.803886	0.663081	0.756383	-2.40132	-1.42274	-0.166392	-0.106426	-0.1
chr2	55252221	55254621	RTN4	0.461141	0.612027	0.466416	6.35977	-1.09254	0.150886	-0.0247139	0.14362
chr2	74759745	74759841	HTRA2	0.910147	0.74766	0.940119	-5.8513	0.443445	-0.153427	0.000262891	0.0130023
chr2	74884979	74885078	SEMA4F	0.747765	0.610417	0.840327	-2.72311	2.26636	-0.225135	0.186407	0.0833333
chr2	85582198	85582293	ELMOD3	0.687888	0.591463	0.620376	-0.522656	-2.61738	-0.0236739	-0.168107	0.0369565
chr2	100627958	100628033	AFF3	0.211129	0.0717949	0.380034	-0.876142	1.9819	-0.0997329	0.11927
chr2	102477286	102477448	MAP4K4	0.37982	0.478509	0.495604	2.76005	6.04216	0.098689	0.14144	0.346591
chr2	128520635	128520733	WDR33	0.415368	0.242746	0.606581	-5.76034	15.5569	-0.113083	0.188562	-0.10009
chr2	130918758	130918845	SMPD4	0.507238	0.0537474	0.79616	-10.3721	12.7123	-0.443531	0.270748	-0.504138
chr2	131116805	131116882	PTPN18	0.5281	0.0523023	0.616431	-5.95108	2.20913	-0.453351	0.114986	-0.0357143
chr2	131116969	131117065	PTPN18	0.482576	0.04	0.58913	-5.14071	2.43423	-0.410414	0.121772	-0.0555556
chr2	136374237	136374327	R3HDM1	0.423052	0.310386	0.46791	-1.73853	3.02058	-0.171756	0.111376	-0.152083
chr2	136399105	136399360	R3HDM1	0.867867	0.899134	0.724461	-0.846598	-6.05644	-0.0334936	-0.143406	0.0422658
chr2	173366499	173366629	ITGA6	0.558338	0.434831	0.670951	-4.3289	4.73699	-0.21433	0.133772
chr2	179188903	179188996	OSBPL6	0.587158	0.505593	0.694151	-1.31503	4.14328	-0.0989582	0.152065
chr2	190647739	190647849	ORMDL1	0.423338	0.386182	0.507213	-2.14412	4.69324	-0.078183	0.1214	0.118651
chr2	191213613	191213757	INPP1	0.508547	0.692472	0.362575	3.42403	-2.55846	0.204873	-0.111971	0.09375
chr2	192265474	192265561	MYO1B	0.599248	0.391818	0.804554	-7.07204	11.6029	-0.213029	0.177462	-0.181818
chr2	202137620	202137665	CASP8	0.423214	0.215428	0.653548	-3.58936	5.8633	-0.226256	0.229041	-0.345238
chr2	228194321	228194499	MFF	0.146153	0.0918658	0.268263	-3.19213	8.98539	-0.0779422	0.157922	-0.404762
chr2	228217229	228217289	MFF	0.589279	0.521795	0.523592	-6.97267	-3.35353	-0.144435	-0.0532542	0.0182974
chr2	234182366	234182423	ATG16L1	0.345303	0.142651	0.492172	-5.78967	3.93957	-0.321735	0.149789	-0.0833333
chr20	508576	508693	CSNK2A1	0.172288	0.158542	0.298612	-0.937387	9.41541	-0.0137456	0.102095	-0.323739
chr20	13795063	13795161	C20orf7	0.402043	0.490646	0.57148	1.24385	2.40304	0.057241	0.129524	-0.211138
chr20	24995773	24995866	ACSS1	0.955259	0.609078	0.978057	-10.0126	1.57153	-0.341661	0.0210969	-0.00534759
chr20	25999467	25999548	LOC100134868	0.475806	0.145688	0.716792	-0.517718	2.68427	-0.228885	0.192599	-0.416667
chr20	31374307	31374433	DNMT3B	0.929084	0.562987	0.976792	-8.59334	2.58876	-0.366098	0.0510464
chr20	31393143	31393213	DNMT3B	0.0548719	0.0263409	0.173849	-1.00022	3.81202	-0.0500379	0.121417
chr20	31394014	31394133	DNMT3B	0.184757	0.107265	0.2938	-1.13435	3.94377	-0.0481311	0.120582
chr20	32661624	32661672	RALY	0.796185	0.690212	0.805909	-6.00035	1.88648	-0.127425	0.0331525	-0.0269166	Yes	Yes
chr20	47897439	47897501	NCRNA00275	0.309193	0.215499	0.383989	-5.64885	8.95578	-0.106695	0.0738561	-0.157943
chr20	60704840	60705008	LSM14B	0.954261	0.784644	0.972215	-7.27305	1.77498	-0.174055	0.0184046	-0.0299638
chr20	62152636	62152716	PPDPF	0.878343	0.706329	0.880105	-7.08218	-0.177928	-0.128999	0.00221572	-0.0168157
chr20	62507168	62507228	TPD52L2	0.44497	0.0802888	0.638201	-14.5687	16.6833	-0.379283	0.218586	-0.256796
chr21	27369674	27369731	APP	0.344361	0.242046	0.423063	-6.0272	6.87342	-0.109733	0.0608441	-0.279635
chr21	34954470	34954552	DONSON	0.925815	0.759325	0.949081	-7.74057	3.06604	-0.170958	0.0323001	0.0916482
chr21	38605662	38605743	DSCR3	0.919817	0.559836	0.94796	-9.64418	1.55876	-0.367924	0.0302502	-0.0413952
chr21	40551849	40551912	PSMG1	0.89239	0.617467	0.904565	-14.2037	2.81136	-0.303627	0.0249894	0.0658756
chr21	46221198	46221313	UBE2G2	0.241219	0.431853	0.191329	5.72062	-2.43324	0.18575	-0.0587474	0.134091
chr21	47845744	47845885	PCNT	0.849441	0.651517	0.879446	-7.76664	2.93113	-0.216028	0.0326537	-0.136227
chr21	47958395	47958515	DIP2A	0.952339	0.658973	0.956154	-8.02901	0.609055	-0.293366	0.0172403	-0.01875
chr22	17630431	17630635	CECR5	0.943029	0.772694	0.975451	-7.84946	2.38384	-0.158643	0.0199701	0.0197368
chr22	18310409	18310547	MICAL3	0.0953501	0.0570818	0.25	-0.742783	3.38748	-0.0697555	0.170009
chr22	19462590	19462623	UFD1L	0.747196	0.479593	0.820186	-11.6662	3.2853	-0.24764	0.0522012	-0.0746082
chr22	19462992	19463125	UFD1L	0.890862	0.731291	0.932959	-8.35131	3.15622	-0.147294	0.0341334	-0.0446829
chr22	24042912	24043032	LOC91316	0.357603	0.143791	0.44579	-2.51336	2.36532	-0.175592	0.10748	-0.0403846
chr22	25849282	25849401	CRYBB2P1	0.559246	0.432921	0.677767	-2.17583	5.13048	-0.0799601	0.111755	-0.024186
chr22	28250841	28250927	PITPNB	0.954648	0.830935	0.989968	-7.17984	4.01265	-0.134559	0.0389871	-0.0231636
chr22	29946716	29946832	THOC5	0.504013	0.267304	0.553465	-5.78409	-0.712626	-0.204243	-0.00717793	-0.0250497	Yes	Yes
chr22	31492983	31493046	SMTN	0.746043	0.5464	0.894902	-5.03367	4.58899	-0.219047	0.129711	0
chr22	31927043	31927115	SFI1	0.40481	0.506598	0.497049	1.06042	2.89151	0.0871004	0.130186	-0.410046
chr22	37158947	37159057	IFT27	0.980412	0.684385	0.985663	-11.2047	0.203789	-0.290536	0.000970275	0
chr22	37162181	37162241	IFT27	0.957075	0.685476	0.989732	-6.74547	0.655573	-0.25543	0.00192834	0
chr22	37457578	37457669	KCTD17	0.905927	0.644029	0.923341	-6.26481	0.875333	-0.265436	0.0174136	-0.25
chr22	39150646	39150711	SUN2	0.29281	0.120121	0.42634	-3.13148	3.65536	-0.192139	0.113647	-0.133242
chr22	42997975	42998062	POLDIP3	0.905268	0.426978	0.961033	-20.1516	4.24528	-0.467054	0.0522869	-0.135383	Yes
chr22	43272893	43273016	PACSIN2	0.974674	0.685131	0.991039	-14.5823	2.4015	-0.296998	0.0194192	-0.0562563
chr22	46704046	46704104	GTSE1	0.822592	0.629329	0.859725	-6.84203	1.40314	-0.193264	0.0373627	0.0619236
chr22	50895462	50895540	SBF1	0.663226	0.342736	0.76076	-16.5607	7.51753	-0.411712	0.0975339	-0.113385
chr3	9739394	9739550	MTMR14	0.654279	0.850326	0.658914	6.03427	0.00188278	0.190658	-0.00782295	-0.144638
chr3	9874787	9874929	TTLL3	0.240727	0.344765	0.302663	3.9794	0.743987	0.150932	0.0240459	-0.0810341
chr3	15046063	15046120	NR2C2	0.260783	0.142037	0.3125	-2.34642	1.85215	-0.159252	0.108404	-0.0943423
chr3	37402733	37402796	GOLGA4	0.798324	0.508776	0.817127	-6.99742	1.86287	-0.270402	0.0386328	-0.0396892
chr3	47860725	47860754	DHX30	0.22446	0.0504079	0.312274	-3.85041	2.7955	-0.235603	0.122046	-0.190476	Yes
chr3	49054044	49054106	DALRD3	0.903461	0.475221	0.919998	-9.38027	0.528169	-0.42824	0.014288	-0.0306122
chr3	49878417	49878505	TRAIP	0.865701	0.621603	0.87864	-5.92813	-0.121034	-0.259975	-0.00211472	-0.010641
chr3	49879885	49879980	TRAIP	0.877692	0.641068	0.890382	-6.59095	0.00896809	-0.269123	0.00738398	0.0136842
chr3	50137964	50138038	RBM5	0.917886	0.435526	0.959142	-10.5748	1.58441	-0.483696	0.0385948	-0.11169	Yes	Yes
chr3	50141680	50141741	RBM5	0.842629	0.396901	0.919359	-7.73157	2.92821	-0.456908	0.107346	-0.324375	Yes	Yes
chr3	50147811	50147896	RBM5	0.93445	0.73171	0.952959	-6.91373	1.3168	-0.212134	0.0253191	-0.0944323
chr3	52232687	52232864	ALAS1	0.419758	0.220839	0.562913	-4.06342	5.79455	-0.160272	0.130128	-0.115182
chr3	107770785	107770817	CD47	0.755336	0.479864	0.86879	-6.82316	4.11556	-0.250306	0.0912591	-0.0885978
chr3	121438492	121438600	GOLGB1	0.536959	0.433172	0.668734	-1.64771	2.95028	-0.138584	0.134112	0.171065
chr3	129210983	129211037	IFT122	0.837283	0.850037	0.933777	-0.188166	2.98194	-0.00870712	0.146547	-0.182152
chr3	134277991	134278271	CEP63	0.395833	0.313018	0.499963	-1.89464	2.45299	-0.132057	0.101677	-0.208398
chr3	145795648	145795711	PLOD2	0.299487	0.338969	0.558601	0.995711	8.23531	0.0439242	0.192452
chr3	170857258	170857345	TNIK	0.0339232	0.011811	0.149267	-0.696673	2.52404	-0.0334241	0.115344	-0.599386
chr3	171404474	171404588	PLD1	0.125847	0.226708	0.362513	0.185389	3.43391	0.0494353	0.23905	-0.0846154
chr3	184033919	184034006	EIF4G1	0.907809	0.78637	0.904951	-6.1541	0.000634794	-0.112346	-0.00543347	-0.0621305	Yes
chr3	184055098	184055159	FAM131A	0.725034	0.671875	0.824786	0.21905	1.91831	0.014782	0.100808	-0.214286
chr4	1805418	1805563	FGFR3	0.813047	0.90711	0.758009	4.13545	-2.69244	0.173413	-0.0605308	-1
chr4	20526771	20526795	SLIT2	0.498865	0.367223	0.78724	-3.17611	8.45491	-0.165089	0.291978
chr4	106833344	106833395	NPNT	0.274405	0.634964	0.154825	4.16314	-2.40231	0.320858	-0.0671217
chr4	110402832	110402937	SEC24B	0.508888	0.24643	0.593615	-4.99812	3.98746	-0.229906	0.106822	-0.129681
chr4	144378832	144378922	GAB1	0.711688	0.720204	0.834392	0.17013	2.24464	0.0085155	0.124044	-0.461538
chr5	74695134	74695212	COL4A3BP	0.358554	0.173889	0.498667	-3.45852	6.12618	-0.19317	0.226235	-0.217473
chr5	79281393	79281482	MTX3	0.429579	0.329446	0.530409	-1.8386	3.85886	-0.109478	0.104273	-0.211111
chr5	92880500	92880621	FLJ42709	0.311429	0.406576	0.420893	1.52657	2.17021	0.10201	0.115729	0
chr5	94988820	94988918	RFESD	0.731503	0.603428	0.805351	-3.95224	3.51051	-0.193691	0.121474	0
chr5	135271311	135271413	FBXL21	0.204361	0.259259	0.456395	0.185558	3.95602	0.0553592	0.201092
chr5	137495243	137495288	BRD8	0.599164	0.315817	0.624435	-11.618	3.90847	-0.3098	0.0570095	0.229665
chr5	171341346	171341409	FBXW11	0.51048	0.437183	0.593747	-1.7623	3.94033	-0.0886716	0.100658	-0.226641
chr5	177642276	177642431	AGXT2L2	0.773742	0.529499	0.755522	-6.4389	-1.51168	-0.245559	-0.0560542	-0.0016184
chr5	177649852	177649935	AGXT2L2	0.803061	0.628239	0.698372	-3.94255	-3.49745	-0.195875	-0.133031	0.0133333
chr5	177651448	177651565	AGXT2L2	0.792866	0.583372	0.704143	-4.71103	-3.78118	-0.221594	-0.128695	0.0143674
chr5	180660412	180660435	TRIM41	0.828895	0.744872	0.915796	-1.48741	2.951	-0.100463	0.144212	0.0136555
chr6	3015763	3015877	NQO2	0.714866	0.429803	0.802651	-7.96526	5.13792	-0.245538	0.104422	-0.0333333
chr6	13325325	13325406	TBC1D7	0.884519	0.541196	0.900529	-10.7077	0.60225	-0.347402	0.015718	-0.169558
chr6	30709568	30709644	FLOT1	0.904774	0.71292	0.908776	-6.39861	0.0358885	-0.191853	-0.00611365	-0.0174632
chr6	30887865	30887993	VARS2	0.988448	0.767685	0.984191	-7.01116	0.0497624	-0.220762	-0.00371083	-0.027027
chr6	38580609	38580809	BTBD9	0.422853	0.458061	0.36991	2.13355	-1.9224	0.0955319	-0.13624	-0.0833333
chr6	42976430	42976484	PPP2R5D	0.944417	0.576678	0.95426	-14.9857	1.10814	-0.358365	0.0183065	-0.0216821
chr6	44103064	44103103	TMEM63B	0.911635	0.271717	0.96735	-11.7936	2.93043	-0.676148	0.111261	-0.038961
chr6	90327672	90327750	ANKRD6	0.815595	0.479347	0.843013	-5.85802	2.43849	-0.339657	0.0594165	0.5
chr6	99851704	99851758	SFRS18	0.854233	0.682592	0.873256	-7.18649	3.17655	-0.204214	0.0442058	-0.0759455
chr6	107351228	107351311	C6orf203	0.411563	0.459416	0.551599	0.761783	2.58923	0.047853	0.175982	-0.125
chr6	116895220	116895334	RWDD1	0.526067	0.360147	0.510688	-8.25734	-0.155737	-0.183946	0.00495296	-0.0680091
chr6	122749047	122749101	HSF2	0.461927	0.272385	0.59216	-5.1543	7.30733	-0.192467	0.139205	-0.369875
chr6	131201283	131201346	EPB41L2	0.614959	0.735034	0.610043	4.46309	0.167579	0.111852	0.00924643	0
chr6	133846291	133846392	EYA4	0.437148	0.719448	0.34429	6.31886	-3.13089	0.271783	-0.0978937
chr6	135818325	135818387	AHI1	0.519527	0.612238	0.792494	1.69032	3.51877	0.114775	0.178881	0.208333
chr6	144081537	144081777	PHACTR2	0.596294	0.867297	0.42209	4.0095	-3.53665	0.300004	-0.143683
chr7	11101417	11101468	PHF14	0.830313	0.877026	0.704388	0.352446	-3.42619	0.0162202	-0.116531	0.257692
chr7	39828080	39828203	NCRNA00265	0.496	0.383229	0.588412	-2.42424	2.22145	-0.107253	0.103078	0.131379
chr7	44687042	44687133	OGDH	0.419744	0.143978	0.57567	-6.23697	8.11946	-0.224592	0.155544	-0.149222
chr7	48139266	48139384	UPP1	0.585278	0.490495	0.739936	-1.58027	3.2435	-0.117542	0.160831	-0.130427
chr7	48141420	48141579	UPP1	0.729675	0.615359	0.830718	-3.69615	3.70718	-0.177851	0.130375	-0.053235
chr7	48142893	48143008	UPP1	0.652908	0.468137	0.776551	-4.86223	3.54903	-0.247928	0.16009	-0.134247
chr7	64377407	64377496	ZNF273	0.364523	0.139148	0.619964	-2.29329	5.18428	-0.132842	0.207244	-0.0423077
chr7	72422690	72422834	NSUN5P2	0.58992	0.439957	0.62137	-6.05137	1.49186	-0.206191	0.0338448	-0.144657
chr7	73604576	73604636	EIF4H	0.11672	0.0178135	0.357965	-3.81149	25.4971	-0.0693655	0.221432	-0.161443	Yes
chr7	74299833	74299941	STAG3L2	0.81265	0.237374	0.952483	-8.79611	2.68039	-0.600948	0.131559	-0.274074
chr7	75040937	75041042	NSUN5P1	0.495708	0.215001	0.637797	-7.80165	3.26993	-0.280707	0.0806642	-0.0858223
chr7	75042066	75042210	NSUN5P1	0.778848	0.59985	0.78709	-6.46952	2.35048	-0.186683	0.0489145	-0.0470386
chr7	75510682	75510804	RHBDD2	0.366461	0.178979	0.422386	-9.37174	3.2524	-0.255146	0.0559243	-0.392105
chr7	97499089	97499125	ASNS	0.961848	0.794311	0.964641	-6.12505	0.00207095	-0.172084	0.0063492	-0.0145486
chr7	97598316	97598364	MGC72080	0.59564	0.339885	0.728048	-5.67478	3.78046	-0.255755	0.127291	-0.13447
chr7	99117791	99117927	ZKSCAN5	0.591732	0.630556	0.662309	0.539153	2.16593	0.031806	0.109823	-0.666667
chr7	99159510	99159596	ZNF655	0.374498	0.282999	0.465078	-2.46167	4.70085	-0.112001	0.157139	-0.117805
chr7	99688524	99688572	COPS6	0.98351	0.720072	0.991689	-14.3206	0.862532	-0.261316	0.00892685	0.00273306
chr7	100033253	100033390	C7orf47	0.787188	0.525008	0.814597	-8.08833	-0.110469	-0.175427	-0.00145279	-0.0230467
chr7	101843350	101843452	CUX1	0.57011	0.604355	0.687118	4.30351	1.61081	0.189542	0.0330105	0.166667
chr7	107866088	107866145	NRCAM	0.271444	0.0849673	0.514172	-2.50833	5.1653	-0.193485	0.184978
chr7	108161919	108161965	PNPLA8	0.332356	0.193016	0.515865	-1.60864	3.27205	-0.104333	0.178915	0.10303
chr7	116774177	116774246	ST7	0.499181	0.369829	0.731473	-3.6165	8.57489	-0.139873	0.232292	-0.587963
chr7	122076413	122076434	CADPS2	0.131448	0.0759857	0.265561	-1.73529	2.97856	-0.122858	0.15445
chr7	134620438	134620516	CALD1	0.227262	0.430409	0.252129	5.14551	0.650741	0.18142	0.0176347
chr7	148456395	148456446	CUL1	0.976922	0.785955	0.987721	-6.86627	0.760341	-0.175728	0.0134057	0
chr7	150773999	150774114	FASTK	0.923182	0.534642	0.936112	-16.5551	1.30579	-0.38854	0.0169377	-0.0150863
chr7	150774187	150774323	FASTK	0.966422	0.717658	0.968698	-11.3209	-0.393111	-0.248764	0.00109214	-0.00170053
chr7	155095534	155095605	INSIG1	0.295129	0.0855849	0.33813	-7.99949	4.60585	-0.217321	0.0379733	-0.0237618
chr8	169289	169417	RPL23AP53	0.521326	0.730459	0.650407	4.22592	0.996555	0.301888	0.0654186	-0.143966
chr8	22396981	22397011	PPP3CC	0.288104	0.0634921	0.415547	-3.80139	2.46729	-0.197097	0.120651	-0.0311916
chr8	27147672	27147695	TRIM35	0.813148	0.37888	0.922619	-7.18614	1.48917	-0.434869	0.0783053	-0.478175
chr8	48641973	48642027	KIAA0146	0.815591	0.568262	0.860484	-7.87579	2.47996	-0.262811	0.0569627	-0.168353
chr8	67478298	67478478	MYBL1	0.492471	0.499917	0.620621	-0.57048	3.46344	-0.0321407	0.156469	-0.166667
chr8	73942570	73942630	TERF1	0.303873	0.0540214	0.441811	-6.33505	6.10863	-0.236323	0.119508	-0.0595238
chr8	74621266	74621397	STAU2	0.500026	0.499096	0.567972	-1.24007	4.05076	-0.0560802	0.104617	-0.448423	Yes
chr8	82597997	82598198	IMPA1	0.425971	0.570162	0.480157	3.65081	-0.719428	0.194527	-0.0315327	-0.117331
chr8	93933730	93933888	C8orf83	0.483808	0.688406	0.410465	1.54301	-1.94308	0.146354	-0.111835	0.183897
chr8	103862226	103862372	AZIN1	0.450348	0.534059	0.401333	4.88157	-5.87669	0.127515	-0.0697211	0.0388513
chr8	144889721	144889784	SCRIB	0.877105	0.522937	0.915851	-13.7033	3.57844	-0.326496	0.0467737	-0.0194678
chr8	144902835	144902886	PUF60	0.572409	0.383293	0.695269	-10.5649	8.8424	-0.226067	0.101953	-0.160069	Yes
chr9	72961520	72961565	SMC5	0.690024	0.353122	0.890562	-6.99128	5.49881	-0.35328	0.186745	-0.0645299
chr9	80880774	80880822	CEP78	0.475705	0.0979478	0.506804	-8.1733	1.72293	-0.435174	0.0311566	-0.0769737
chr9	95085517	95085633	NOL8	0.215084	0.0571895	0.361998	-3.14624	3.81303	-0.242963	0.15911	-0.148039	Yes
chr9	95874160	95874220	C9orf89	0.826935	0.13051	0.949086	-11.8076	3.08358	-0.712035	0.147784	-0.0602477
chr9	96062332	96062431	WNK2	0.255267	0.0990054	0.501781	-3.66891	6.4138	-0.267112	0.258222
chr9	96069058	96069103	WNK2	0.163667	0.0241379	0.348076	-2.50007	2.9464	-0.205319	0.162546
chr9	130496577	130496843	TOR2A	0.710953	0.541869	0.608471	-2.62012	-3.52512	-0.089775	-0.114308	0.0838445
chr9	131355261	131355321	SPTAN1	0.55373	0.348794	0.641691	-5.61729	6.87289	-0.183286	0.100571	-0.0951325
chr9	134369791	134369873	PRRC2B	0.655023	0.518792	0.717558	-6.57297	6.27688	-0.13971	0.0516779	-0.0169572
chr9	134385129	134385195	POMT1	0.98386	0.761104	0.989619	-6.39387	0.401261	-0.216791	0.00348845	-0.100541
chr9	139291428	139291475	SNAPC4	0.991669	0.578947	0.992977	-7.87785	0.0648658	-0.412722	0.00124915	0
chrX	17762190	17762339	SCML1	0.556188	0.418135	0.658967	-7.17193	13.5194	-0.142668	0.134044	0.0416667
chrX	17763575	17763659	SCML1	0.166076	0.0737657	0.237288	-4.71779	7.8519	-0.10164	0.0879083	-0.2
chrX	18917290	18917344	PHKA2	0.493233	0.0478433	0.775092	-10.9876	5.54071	-0.448399	0.251111	-0.226489
chrX	18918787	18918817	PHKA2	0.429187	0.073285	0.733003	-7.40374	5.77166	-0.318884	0.311187	-0.0948052
chrX	19372608	19372701	PDHA1	0.979858	0.862506	0.983568	-7.14515	0.49657	-0.117352	0.00251224	0.00884956
chrX	23752457	23752484	ACOT9	0.298156	0.175113	0.301587	-2.21211	1.59575	-0.137799	0.121939	-0.392424
chrX	23802410	23802520	SAT1	0.464927	0.0675982	0.748437	-29.311	38.3219	-0.397329	0.294979	-0.207824
chrX	39930889	39930943	BCOR	0.682812	0.324195	0.730877	-12.5618	2.34996	-0.313279	0.0314054	-0.174632
chrX	41414852	41414888	CASK	0.400942	0.296131	0.507845	-4.31237	3.94098	-0.179654	0.106593	-0.666667
chrX	44921891	44921993	KDM6A	0.638102	0.409314	0.804748	-2.88183	4.51322	-0.129334	0.125921	-0.269294
chrX	47509319	47509425	ELK1	0.583928	0.34761	0.606868	-7.96297	4.00843	-0.268172	0.0832341	0.0794976
chrX	47847923	47848017	ZNF182	0.396245	0.268235	0.544924	-0.412771	2.4598	-0.162372	0.176538	-0.21875
chrX	48752634	48752784	TIMM17B	0.194616	0.115891	0.300521	-1.97034	10.4876	-0.0365377	0.103892	-0.192238
chrX	48838206	48838284	GRIPAP1	0.89227	0.521298	0.911954	-11.3202	0.0881688	-0.366512	0.00624756	0.0089879
chrX	102612010	102612089	WBP5	0.81211	0.657638	0.815485	-6.55579	0.428536	-0.171664	0.0103075	-0.0797414
chrX	102939608	102939657	MORF4L2	0.206848	0.123616	0.332282	-5.01463	13.5342	-0.094545	0.113649	-0.226871
chrX	117162386	117162460	KLHL13	0.27263	0.523067	0.367769	2.75972	2.03477	0.15983	0.108569
chrX	128627016	128627052	SMARCA1	0.229523	0.308032	0.362333	2.2947	3.76946	0.105514	0.118614
chrX	128691837	128691927	OCRL	0.909162	0.662764	0.932126	-7.28575	1.80903	-0.279038	0.0295722	0
chrX	154012302	154012383	MPP1	0.975282	0.587941	0.993115	-13.2242	1.06374	-0.393078	0.0183637	0
chrX	154300601	154300618	BRCC3	0.840837	0.49537	0.957417	-6.54482	2.10302	-0.405607	0.0947829	0
