# Supplementary material for: Integrative analysis revealed the molecular mechanism underlying RBM10-mediated splicing regulation
Source: EMBO Mol Med. 2013 Aug 22;5(9):1431–42. doi: 10.1002/emmm.201302663 (PMC3799496; doi:10.1002/emmm.201302663)
Supplement: Supplementary file 5 [file emmm0005-1431-SD5.txt]

EMBO MolecularMedicine  PeerReview Process File - EMM-2013-02663
 
 
© EMBO 1 
 
 
 
 
Integrative analysis revealed the molecular mechanism 
underlying RBM10-mediatedsplicingregulation
 
YongboWang,AndreasGogol-Döring,Hao Hu,Sebastian Fröhler,YunxiaMa,Marvin Jens,Jonas
Maaskola,YasuhiroMurakawa,ClaudiaQuedenau,MarkusLandthaler,VeraKalscheuer,Dagmar
Wieczorek,YangWang,YuhuiHuandWeiChen 
 
Correspondingauthor:WeiChen, MaxDelbrück CenterforMolecularMedicine 
 
 
 
Review timeline: Submissiondate: 20 February 2013
 EditorialDecision: 26 March 2013
 Revisionreceived: 07 June 2013
 EditorialDecision: 06 July 2013
 Accepted: 11 July 2013
 
 
 
 
TransactionReport:
 
(Note:With the exception ofthe correction oftypographicalor spelling errors thatcould be a source ofambiguity,
letters and reports are not edited. The originalformatting oflettersand referee reportsmaynotbe reflected in this 
compilation.)
 
 
Editor:RobertoBuccione
 
1stEditorialDecision 26 March 2013
 
ThankyouforthesubmissionofyourmanuscripttoEMBO MolecularMedicine.Wehavenow 
heard back from thethreeReviewers whom we asked to evaluate your manuscript.
YouwillseethattwoReviewersaremoresupportiveofyouworkwhileoneisquitenegative.
Nevertheless,allthreeraisesignificantissuesthatquestiontheconclusivenessoftheresultsthus
preventing usfrom considering publication atthistime.Iwillnotdwellinto much detail,asthe
evaluationsare detailed and self-explanatory.Iwould like,however,to highlighta few main points. 
 
Reviewer1ismainlyconcernedaboutthemedicalrelevanceofthe observations.Specifically,s/he
pointsto theincompletecharacterisation ofthepatientwhosecellswereused.In addition,Reviewer
1 would likeyou to considerthepotentialconsequencesofalteration ofsplicing,dueto RBM10,of
othergenesinvolved in congenital anomalies. S/he also notes the imprecise citation of previously 
reported information and other issues thatrequire your action.
 
Reviewer2isespeciallyconcernedwithoveralldatasignificance,completenessandqualityand
providesadetailed explanation and list of required remedies; I will just focus on the main points. 
FirstlyandsimilarlytoReviewer1,s/hefeelsthatthemedicalangleofthestudy(whichforEMBO 
MolecularMedicineisofhighimportance)isnotsufficientlydiscussed and integrated.In this
respect,I agree with Reviewer 1's assessmentthatrelevantmedicalexpertise mightbe usefulin 
revising the manuscript.Reviewer 2 also notes thatfor the PAR-CLIPpart,themotifanalysis
requires more explanation and further analysis.Also,s/he isofthe opinion thatthe resultsofthe 
mini-geneexperimentshavebeen overestimated/overstated;Remediesaresuggested in thisrespect
too. Reviewer 2 also points to flawed TARP syndrome analysis, including the interpretation of the 
consequencesofthe patientdeletion.ThisRevieweralso listsmany othercriticalpointsthatrequire 
youraction.
 EMBO MolecularMedicine  PeerReview Process File - EMM-2013-02663
 
 
© EMBO 2 
Reviewer3alsopointstotechnicalflawsandissuesofoveralldatasignificanceandcompleteness.
Themanycriticalissuesmentionedincludethequality ofcontrols.Again,although Iwilljustfocus
on themain points,allitemsrequireyourattention and action.Similarly to Reviewer2,Reviewer3 
notesthatthePAR-CLIPpartrequiresextensiveclarificationincludingexperimentationwhere 
necessary and isalso concerned aboutthedataon theRBM10 binding siteclusters.Anotheritem of
strong concern,again in accord with Reviewer2,is the outcome ofthe mini-geneexperiments,
whichappeartohavemultiplecriticalities.Finally,inarecurrenttheme,Reviewer3 isnotsatisfied 
withtheconnectiontoTARPsyndrome.S/healsolistsotherexperimentalshortcomingsand
suggests a numberofimprovements thatrequire action to increase the overallquality ofdata and 
presentation.
 
Consideredallthe above,while publication ofthe papercannotbe considered atthisstage,we 
wouldbepreparedtoconsiderasubstantiallyrevisedsubmission,withtheunderstandingthatthe
Reviewers'concernsmustbefullyaddressedwithadditionalexperimental datawhereappropriate
and thatacceptance ofthe manuscriptwillentaila second round ofreview. 
 
Sincetherequiredrevisioninthiscaseappearstorequireasignificantamountoftime,additional
workandexperimentationandmightbetechnicallychallenging, I would therefore understand if you 
chose to ratherseek publication elsewhere atthisstage.Should you do so,we would welcome a 
messagetothiseffect.
PleasenotethatitisEMBO MolecularMedicinepolicytoallow asingleroundofrevisiononly and 
that, therefore, acceptance or rejection of the manuscript will depend on the completeness of your 
responses included in the next,finalversion of the manuscript.
 
Asyouknow,EMBO MolecularMedicinehasa"scoopingprotection"policy,wherebysimilar 
findings thatare published by others during review orrevision are nota criterion forrejection.
However,Idoaskyoutogetintouchwithusafterthreemonthsifyouhavenotcompletedyour
revision,to update us on the status.Please also contact us as soon as possible if similar work is 
published elsewhere.
 
***** Reviewer'scomments***** 
 
Referee#1(CommentsonNovelty/ModelSystem): 
 
Theinvitrostudiesuseacombinationofnovelapproaches.Thestudiesperformedonpatient
derived lymphoblastsare unique,few patientswith mutation in RBM10 have been identified. 
 
Referee#1(Remarks):
 
ThisverywellwrittenandillustratedpaperdescribestheeffectofRBM10onsplicingofcassette
exonsand identifiesa numberofgenesdifferentially affected by overexpression orknock down of
RBM10.Thelaboratorystudiesarenovelandveryrelevant. 
A weaknessofthispaperisthelackofcompletemedicalcontext.Whilethereisabriefmentionof
the relevance to cancer, and the cancer genes are highlighted in thesupplementary table,themore
relevantprimary contextof embryologic developmentis notappropriately addressed.This major 
weaknessshouldbeaddressedbyaskingtheclinicians,whoidentifiedthepatientsonwhom this
workisbased,tocontribute to the written manuscript.
In the introduction you state the "100% pre- orpostnatallethality in affected males".Thisiswrong,
aslong term survivalhasbeen reported {Gripp etal.,American JournalofMedicalGenetics2011}.
Thedescriptionofthe patientfrom whom the cellline wasderived isinsufficient.Isthispatient
alive ordeceased?Isthe cousin indicated on the pedigree alive ordeceased?Whatare the typical
malformationsseeninTARP,andwhatmajormalformationswerepresentinthepatientwhose cells
you used?
Itis clear from the data presented here thatRBM10 affects splicing of numerous genes.Some of 
these genes listed in the supplementary table (CASK; TBX3; CREBBP; FANCA; POMT1 to name a 
few obvious examples)are known to be causally involved in congenitalanomalies.This should be 
discussed.Thegenesknown to beassociated with congenitalanomaliesshould behighlighted in the
table (in addition to cancer- associated genes).Can any ofthese genes,by virtue oftheirabnormal
splicing,resultin themalformationsseen in TARP syndrome? EMBO MolecularMedicine  PeerReview Process File - EMM-2013-02663
 
 
© EMBO 3 
WhileIrealizethatthisisnotthefocusofthisparticularreport,thisisthecontextinwhichthework
is relevant to human development and medicine. A clinicians'input in this manuscript isnecessary.
 
Minorissues:
page8:"anti-correlation"- do you mean inversecorrelation? 
Theterm "mentalretardation"isnotusedinprofessionalpublicationsanylonger;use"intellectual
disability"instead.
DefineTARPatitsfirstuse.Whatdothelettersstand for? 
page14;middleparagraph:thesentence"Thissuggested thismotif..."doesnotmakesenseas
written.
"Acknowledgement" is misspelled. 
 
 
Referee#2(CommentsonNovelty/ModelSystem): 
 
Themodelsystemsusedwereappropriateforthebiochemical requirements of the study. The 
technical quality of the paper can be vastly improved by appropriate informatic controls (as pointed 
outin remarksbelow).Thenovelty ismedium asmechanistically nothing wasreally teased apart. 
 
Referee#2(Remarks):
 
In the manuscriptentitled "Integrative analysis revealed the molecular mechanism underlying 
RBM10-mediatedsplicingregulation"Wangetal.perform PAR-CLIPtoidentifygenome-wide
binding sitesfortheRBM10 protein,and perform RBM10 KD and overexpression experiments 
followed by RNA-seq analysis to identify RBM10 dependentsplicing changes.The authors then use 
the genomics data to try to characterize the mechanisms of RBM10 action based on correlative 
analysesbetween RBM10 binding and alternative isoform usage.Finally,the authors perform a 
limited analysis of an apparent NLS deletion RBM10 mutation associated with human TARP 
syndrome,finding thatthis patientsample shares the alternative splicing profile ofthe RBM10 
knockdown.
 
Althoughseeminglypromising,themanuscriptlacksaclearand compelling biologicalstory thatis
supported with solid evidence,and seems to be missing many more detailed analyses to make the 
results more convincing.The CLIP and RNA-seq experiments willprovide datasets forfurther
research on RBM10,and the proposed link between RBM10 and the U2 snRNP is interesting 
(although notvery wellexplored experimentally).However,the RBM10 binding mechanism 
remains unclear (as no motif is identified from the intronic binding sites, and the GAAGA motif 
identified from exonic binding sites apparently didn't validate in gel shift assays), and the effect of 
RBM10binding,eveninthelimitedminigeneassayspresented,isweak(~5% effectonexon
inclusion). In addition, while the majority ofthe manuscriptfocuseson intronic RBM10 binding,the 
profilein Figure2aissignificantly shifted towardsexonicbinding (~40% exonicvs50% intronic)
asopposed to the whole human genome (lessthan 1:5 exonic to intronic),suggesting thatthe exonic 
binding sitesaremorelikely to bebiologically relevant. 
 
Similarly,theTARP syndromesectionfeelsabittackedon;itisinteresting(thoughperhapsnot
surprising)thata patientsample with an RBM10 NLS deletion would resemble (atthe splicing 
level) RBM10 knockdown, but it remains unclear to what degree this altered splicing pattern 
actually leadsto phenotypic effectsassociated with the disease.Asthe authorsdon'tdiscussthe 
degreeto which geneexpression isaltered in thesesamples,it's not clear whether altered gene 
expression oraltered splicing isthe majorcomponentofTARP syndrome in thisindividual. 
 
Asageneralcomment,thesupplementalfiguresneedtobehigherresolution(asthey'reimpossible
to read as presented here).
 
Moredetailed commentsarebelow:
 
PAR-CLIPanalysis:
• For the binding near exons (Fig 2b),there seems to be a controlline missing.A shuffled controlor 
even anotherprotein'sPAR-CLIPdatasetwouldmaketheresultsforRBM10moreconvincing. EMBO MolecularMedicine  PeerReview Process File - EMM-2013-02663
 
 
© EMBO 4 
• In Figure 1a,Iassume thatUTRsare included in the exon annotations- whatdoesthedistribution
look like if you separate them from exons? Is there any UTR enrichment?
• The motif analysis seems to have been done in a very specific way in order to acquire some sortof
enrichment.Imissed any description ofthe algorithm used formotiffinding otherthan 'pentamer
enrichment'- wastheGAAGA motifmostsignificantlyenriched,greatestfold-enriched,etc?A 
statisticaltestshould also be included forsignificance ofenrichmentin exonsand in the vicinity of
both 5'and 3'splicesitesoftheintrons.Theauthorsalso do notdescribetheirdefinition of
strong/medium/weak binding sites.I'm also confused by the apparentperiodicity ofpentamer
frequencies in 2c - is there an explanation for why this might be observed? Or is this an artifact of 
some unspecified windowing ornormalization procedure?
• Fig 2d seems unnecessary as a main figure or even a supplementalfigure,as itis a very weak 
result.
• The discussion includesmention ofagel-shiftassay thatfailed to detectdirectbinding ofRBM10 
to the GAAGA motif described in figure 2c. This result needs to be presented in the results section 
during thediscussion offigure2c,asithassignificantimplications forinterpretation of figure 2c.It
also needsto be furtherdiscussed,asatthe end ofthe paperitisunclearwhetherthe authorsbelieve 
that this reflects an RBM10 motif or rather a motif of some unspecified additional regulator that 
RBM10associateswith.
• The inference of U2 snRNA binding by PAR-CLIPreaddensityinFigure2eisinteresting- forthe 
second partoffigure 2e,itwould be helpfulto include the data (read counts /base),as it's unclear
whetherthetwoindicatedpositionsaremostenriched oraretheonly positionsobserved to havethe
T->C crosslinktransitions.
 
RBM10OE/KD RNA-seq:
• The authors go straightto altered splicing upon RBM10 KD and OE - are there significant
alterationsatthe gene expression level?Irecognize thatthefocusofthispaperison alternative
splicing regulation by RBM10,butthe scale to which RBM10 manipulation generally effects gene 
expression would be valuable (aswellasinformation on otherRNA binding proteinssignificantly 
altered in the RBM10 KD/OE experiments).
• In SupplementalFig.2a,the western blotfor the RBM10 KD and controlsample needs to be 
shown togetheron the same western blotas done in Supp Fig 2b.As itis,itappears thatthe authors 
pasted togethertwo lanesfrom potentially different gels, which may or may not show an actual KD 
atthe protein level.Quantification (particularly ofthe knockdown western blot)would also be ideal,
asitappearsthatGAPDH isalso lowerin the KD sample. 
• Itseems thatthe overlap of events changed in theOE and theKD is306,butwhatabouttheevents
that do not overlap (not in both the OE and KD experiment)- is there anything interesting with 
those? Are these just false positives or were they just missed in one of the experiments? Can they be 
validated in both conditions? 
• The authors report17 events thatvalidated via qPCR - however,itisdifficultto determinefrom 
the data shown how representative these events are, as 11 of the 17 have >~2-fold changes in PSO 
whereasthemajorityofevents in figure 3a have deltaPSI<|0.2|.Additionally,detecting splicing 
changesby qPCR requiresa fairamountofnormalization calculations,butthese validationscan be 
donemoresimply with RT-PCR andrunningagarosegels.Canthesplicingchangesbedetected this
wayorweretheyonlydetectablebyqPCR?
• Figure 3c shows a track labeled "ctrl" - is this the control for the OE or the KD? (The authors list 
independent control datasets for both experiments - hopefully separatecontrolswereused in all
splicing experimentsthroughoutthe paper.Thisshould be made explicitand corrected ifnot). 
• Splicing maps are made with the RBM10 OE data,whatdo they look like with the KD data - 
hopefully thesame.
• Whatfraction of the events thatchange are associated with RBM10 binding sites?Conversely,the 
PAR-CLIPexperimentidentifiedmany(~88k)bindingsites- whatpercentofbindingsitesare
associated with regulated targets? 
 
RBM10splicingmodels:
• The minigene experiments seem like a nice idea,butI unfortunately Idon'tthink theresultsareas
convincing asclaimed.In Figure 4,the authorsstate that"These data provide unequivocalsupportto 
ourhypothesisthatRBM10 binding ...would facilitatetheskipping ofcassetteexons",butthelack 
oftechnicalqPCR errorbarsaswellassome sortofstatisticaltestto show whetherthe observed 
changesare significantconflictwith such a strong statement.Additionally,the effecton splicing for
three of the four mutations made in Fig 4b/c is extremely small (~5% or less), and the data shown EMBO MolecularMedicine  PeerReview Process File - EMM-2013-02663
 
 
© EMBO 5 
only reflectsthechangein exon exclusion between OE and control.Iwascuriousasto whetherthe
mutationsperformedshowsignificantlyalteredPSOratesinthecontrol(orover-expression)by 
themselves, and to what theratesofexon inclusion fortheseeventstypically are(i.e.,ifthey were
90% excluded in thecontrolthen asmalleffectupon RBM10 OE would benotsurprising).
Additionally,itwouldbeidealtoperform thedirectexperiment(forcedRBM10association with
intronic loci, e.g. by MS2 tagging) to prove that RBM10 recruitment to an intron will alter splice 
site choice.
• P-valuesaremissing forFig.5d.Thestrength ofsplicing sitesdistalto thecassetteexonsdoesnot
seem significantly strongerthan that of those immediately flanking the exons, and in general the 
effectsize here seemsto be very slight. 
• Itlooks like fig 6b should be recreated by the authors,seems like itwas taken from another 
publication.
 
TARPsyndromeanalysis:
• Intriguingly, the splicing changes observed here correlated well with changes induced by RBM10 
KD inHEK293(Fig.6c).WhataboutcomparedtotheOEexperiment?
• Supplementalfigure 3 needs better quantification - it is clear from the figure that the mutated 
RBM10isnotsilenced,butitisdifficultto tellwhethertheexpression isactually unchanged from 
the results shown. Figure 6c also needs statistics - whatisthecorrelationbetweenthetwosamples?
• Figure 6c-e are used to propose thatthispatientdeletion actsasan RBM10 deletion through lossof
nuclearexpression.However,thedeletion includesnotonly theNLS butalso additionalsequences.
Figure6ewouldbestrengthenedbymutatingeitheronlytheNLS,orattachinganormalNLS tothe
mutatedRBM10toshow thatthemolecularphenotypesobserved in thispatientarecharacteristic
mis-localization of RBM10 and not also loss of function through deletion of additional domains.
 
 
Discussioncomments:
• Overall,the discussion needs to be rewritten to putthe results of the paper in context.The idea the 
RBM10workswithotherRBPsneedstobepresentedsoonerthanthediscussion,otherwisethe
results section makes no sense in this context- forexample,itis notuntilthe discussion thatthe 
authorsimply thatRBM10 doesnotseem to bind the identified motifsby itself.Similarly,the TARP 
section needs a betterdescription ofhow itfits with the results in the restofthe paper- if RBM10 
loss of function causing TARP is previously known, is the novelty thevalidation oftheindividual
deletion patientasactually losing nuclearlocalization?Orthatthelossofnuclearlocalization of
RBM10resemblesRBM10knockdown?
• The statement"Whole-mountinsituexpressionanalysisofthemurineRbm10hasshownthatthe 
genewasexpressed during embryonicdevelopmentin apattern consistentwith thehuman 
malformationsobservedinTARPsyndrome"ismissingareference.
• The discussion refers to two experiments thatneed to be incorporated into the main text,as they 
are notmentioned anywhere in the manuscriptbefore the discussion - oneexperiment(an in vitro 
binding RBM10 experiment)thatisnotshown in any figuresand only mentioned in the
supplementalmethods,and discussion ofthe effectofexonic RBM10 binding (figure7),which is
also notpresented in the results. 
 
 
Minorcomments:
 
-Breitlingetal2004citationinthemethodssectionismisformattedandnotincludedinreference
list 
-typo in figure reference: "In agreement with our in vivo data, the skipping ofthecassetteexonswas
enhanced upon RBM10 OE (Fig.54b)"
-Figure5figurelegendismislabeledasfigure4
 
 
 
Referee#3(CommentsonNovelty/ModelSystem): 
 
Technicalquality 
Majorissues:EMBO MolecularMedicine  PeerReview Process File - EMM-2013-02663
 
 
© EMBO 6 
1.Filtering outpotentialcontaminants.Whilemostofthereads are derived from cross-linked RNA 
species (carry U to C transitions),from supplementary figure 1a itis clearthatthere is successful
RNA pull-down from thecontrolsamplesthatwerenotcross-linked. Such result indicates that the 
washingstringency may nothavebeen sufficientto removespeciesofRNA retained non-
specifically on the resin orbound through mediated interaction.Reads derived from such non-
specifically interacting RNAs can clearly be identified in PAR-CLIPbytheabsenceofU toC 
transition in the sequence. Were those reads removed from the set that was used to define the 
RBM10bindingsite?
2.Binding siteclusters.Theauthorsneed to providemoreinformation on theclusterthatwere
identified in the PAR-CLIPexperiment:
(i) Whatisthe distribution ofthe clustersizes? 
(ii) How many reads are forming a typicalcluster and whatis the read countdistribution of the 
clusters?The relatively smalloverlap between the two experimentswould indicate thatmostofthe 
clusterare formedbyrelativelyfewreads.
(iii) Within each cluster,are there preferred cross-linking sites? This would be a strong indication of 
the presence of high affinity binding site.
3.RBM10 binding sitesequence.Theauthorsidentify GAAGA asapentamerthatis enriched in the 
RBM10bindingsiteclustersthatarelocatedwithinexons.TheabsenceofUridineresiduefrom the
binding siteisquitesurprising considering thatPAR-CLIPisreliantoncross-linking to U residues. 
Itraises the possibility thatthe approach used to identify thebinding sitesequenceisinadequate.In 
particularwhatwastherationalto analyzeseparately theexonicand intronicbinding sites?Do the
authorsexpectRBM10 to bind to a differentsequence in the intronscompared to the exons?Was
the GAAGA pentamer significantly enriched in the intronic binding sites? If not, than what is the 
evidence ofsequence specific binding ofRBM10 to RNA?
AlternativelyitispossiblethatthesequencerecognizedbyRBM10doesnotcontainuridinesthat
can be cross-linked to the protein. This would mean that PAR-CLIPisnotanadequateexperimental
approach foridentifying RBM10 binding sitesand the standard CLIP approach,thatusesshort
wavelengthUV lighttocrosslinktounmodifiedRNA shouldbeused instead.
4.Binding to U2.Thefinding thatRBM10 bindsto U2 snRNA isquiteintriguing.How many reads
weremappedtoU2comparedtothereadsmappedinproteincodinggenes.Consideringthehigh
abundance ofthe snRNP RNAs,isthere enrichmentofRBM10cross-links to U2 that is statistically 
significant?
5.Correlation between RBM10 binding and effecton splicing.Onestrong aspectofthepresented 
workistheavailabilityofbothRNA binding(PAR-CLIP)andexoninclusiondata(RNA-seq).
Surprisinglythe authors do not provide information as to what fraction of the RBM10 regulated 
exonscontain RBM10 binding sites.Good correlation between RBM10 binding and exon 
inclusion/skipping would strongly argue that the effect on splicing is specific to RBM10 and isnota
secondary effect.
6.RNA splicing map.Why aretheexonicsequencesignored in theRNA map (figure3d)?This
makesnosenseconsideringthatmostoftheRBM10bindingclustersarelocatedinexons(figure
2b).
7.Minigeneexperiments(figure4). There are multiple issues with the data presented on this figure: 
(i) Disrupting the binding sites does significantly disruptthe effectof RBM10 on splicing,possible 
withtheexceptionofMutD5.Thisisaverystrongargumentthattheauthorsdidnotidentify the 
correctbinding sites.Thisdata notonly doesnot"provide unequivocalsupport",butdirectly 
contradictsthe authorsconclusion that"...RBM10 binding in the vicinity ofsplice sitesofflanking 
introns would facilitate the skipping of the cassette exons".
(ii) While the RBM10 effecton PUF60 splicing is mostly abolished in PUF60 MutD5,this is by no 
meansconclusiveevidencethatthesitedisruptedinMutD5isthecis-acting elementthatis
recognized by RBM10.The mutation may have disrupted sequence element recognized by a 
differentprotein thatisrequired forregulation ofthealternativeexon.Theauthorsneed to show that
placing theRBM10 binding sitesin vicinity ofaheterogonousalternativeexon confersregulation 
by RBM10.
(iii) Thereisnostatisticalanalysistoshow how significantthechangesinexoninclusionareand
whatisthevariabilityoftheassay.
(iv) The authors need to show the sequences of the wild type and mutated binding sites.
(v) the Authors need to show gelimagesofthe RT-PCR reactions.
8.Theauthorsconvincingly show theeffectofRBM10 mutationsin patientson alternativesplicing.
HoweverRNA bindingproteinsfrequentlymultitaskandregulateRNA stabilityandtranslation.It
wouldbeinterestingtoknow if there are transcripts with altered abundance and the patient EMBO MolecularMedicine  PeerReview Process File - EMM-2013-02663
 
 
© EMBO 7 
lymphoblasts and after the RBM10 knockdown in HEK cells. Also does RBM10 bind to the mRNA 
UTRs,whicharefrequentlyinvolvedinregulationoftranslationandRNA stability.Theanswersto
these questions should already be in the PAR-CLIPandRNA-Seqdata.Thefactthatthetwo
patientspresented in thisstudy display milderphenotypescompared to thetypicalTARP syndrome,
despitehaving impaired function ofRBM10 in slicing would arguethattheprotein may have
additionalfunctionsin the cytoplasm. 
Minorissues:
1.Figure1b.From themethodsitisunclearwhy thevaluesfortheconsensusclustersarehigher
than the values for the reads. If clusters are aggregates of reads, one would expect the cluster density 
to be less than the read density.
2.On Figure2ctheauthorsneed to definewhatisconsidered to be"Strong","Medium"and "Weak"
binding site.
3.On Figure3cshowing thealigned PAR-CLIPreads,ratherthanatrianglewillbemore
informative to the reader. 
 
 
Novelty
AlthoughassociationwiththespliceosomeraisesthepossibilitythatRBM10regulatesalternative
splicing this has notbeen shown to date.Furthermore,the rich sequence data obtained in this study 
can provide significant insight into the mechanisms by which RBM10 regulates splicing.
 
 
MedicalImpact
MutationsinRBM10havebeenassociatedwithdevelopmentaldisorders.Furthermore,itis
frequently mutated in certain types of cancer.Understanding its function may contributeto 
developing cancertherapiesand prognosticmarkers. 
 
 
Adequacyofthemodelsystem 
TheauthorsexpressepitopetaggedRBM10forthePAR-CLIPexperiments.Whilethisis
acceptable,particularly in caseswhere good quality antibodiesare notimmediately available for the 
endogenousprotein,the authorsneed to show thatthe levelsofthe expressed protein are comparable 
to those of the endogenous protein. Maintaining physiological protein levels is critical as over-
expression may resultin binding to low affinity siteson theRNA thatarenotoccupied undernormal
conditions.
 
 
Referee#3(Remarks):
 
RBM10isanRNA bindingproteinthathasbeenassociatedinseveralstudieswiththespliceosome.
However,itsfunctiontherehasremainedunclear.Thework presented by Wang etalin this
manuscriptascribesafunctionofRBM10insplicingandmorespecificallyinexonrecognition.The
authorsuse a combination ofPAR-CLIPandRNA-seq to build an integrated modelforRNA 
splicing regulation by RBM10.Wang et al also show that alternative splicing patterns in patients 
withTARPsyndromeresemblethoseofRBM10knockoutcelllines,concludingthatthesplicing
regulatory function of RBM10 is disrupted in the patients.The results of the presented work can 
potentially haveasignificantimpacton ourunderstanding ofsplicing regulation in organism 
developmentand human disordersincluding cancer.
Whilethequalityoftherawdataappearstobeadequatethesubsequentanalysisleavesalottobe
desired (seethe specific comments fordetails).The results as presented in the manuscriptdo not
supportthe proposed RBM10 binding site sequence and the modelforsplicing regulation by 
RBM10.Therearealsosomeissuesthatneedtobeaddressedinrespecttothemodel system.In 
particular,theuseofprotein over-expression in the PAR-CLIPexperimentsmayresultinthe
identification of binding sites that are not normally occupied by RBM10. If these deficiencies are 
adequately addressed the work by Wang etalwillwithoutdoubthavesignificantimpact.
 
 
1stRevision - authors'response 07 June 2013
 EMBO MolecularMedicine  PeerReview Process File - EMM-2013-02663
 
 
© EMBO 8 
Wewouldliketothankthethreerefereesforcarefullyreviewingourmanuscriptandappreciatethe
constructive critique raised by the referees. In what follows, we address all aspects that required 
correction orclarification.
 
Summaryofimportantchangesintherevision:
 
1. Following the suggestion of all three referees, we asked Dr. Dagmar Wieczorek, the clinical
geneticist,who hasbeen taking careofthefamily,to add the clinicaldata and provide heropinion 
on thegenesregulated by RBM10.In short,weadded adetailed casereportoftheaffected cousins
(see Supplementary Information) and a table summarizing the phenotype comparison between our 
patients and TARP patients reported before (Supplementary table 7). We added a chapter
concerning the relevance ofthe genesregulated by RBM10 in causing phenotypesoverlapped with 
ourpatientsand/orTARP patientsin thediscussion part. 
 
2.Following thesuggestion ofreferee #2 and referee #3,we performed furtheranalysis of ourPAR-
CLIPandRNA-seq data.In the revised manuscript,we added detailed clarification aboutRBM10 
binding clusters, such as the distribution of length, number of PAR-CLIP reads and etc. We
incorporated theappropriatecontroland statisticalanalysiswhen necessary.Weadded achapterand 
a table (supplementary table 3)listing the genesdifferentially expressed upon RBM10 perturbation. 
 
3. Following the suggestion of referee #2 and referee #3, we performed two additional minigene
experimentsin a heterologouscontext.1)weinserted RBM10 binding sitesinto introniclocation of
a new splicing reporter, pZW2C;2)we fused RBM10 with a modified pumilio domain,PUF3-2,
whichspecifically recognizesan eight-nt sequence 'UGUAUGUA'with high affinity, thereby,we
could tether RBM10 close to (18nt downstream) splicing sites of the cassette exon in another
splicing reporter. Both minigenes could demonstrate that intronic binding of RBM10 near splice 
sitesindeed could enhance exon skipping in a heterologouscontext. 
 
4. Following the suggestion of referee #2, we re-organized the discussion part and moved the
discussion ofRBM10 exonic binding to the resultpart.
 
 
We believe that our additional experiments and computational analysis helped to substantially 
improve thequality of thepaperand to address therequestsmadeby thereferees.Weadded two 
new authorswho havebeen involved substantially in the revision.
 
Pleasefindanexhaustivepoint-by-point response below. We are grateful that you can consider the 
manuscriptforyourjournal.
 
 
Referee#1(Remarks):
 
Thisverywellwrittenand illustratedpaperdescribes theeffectofRBM10onsplicingofcassette
exonsand identifiesa numberofgenesdifferentially affected by overexpression or knock down of 
RBM10.Thelaboratorystudiesarenovelandveryrelevant. 
A weaknessofthispaperisthelackofcompletemedicalcontext.Whilethereisabriefmentionof
the relevance to cancer, and the cancer genesarehighlighted in thesupplementarytable,themore
relevant primary context of embryologic development is not appropriately addressed. This major
weakness should be addressed by asking the clinicians, who identified the patients on whom this
workis based,to contribute to the written manuscript.
 
Wethanktherefereeforhis/herappreciationofthenoveltyandrelevanceofourstudy,andthank
him/her and other referees for pointing out the weakness of our manuscript. Following his/her
suggestion,weaskedDr.DagmarWieczorek,theclinicalgeneticist,whohasbeentakingcareofthe
family,to add the clinicaldata and provide heropinion on the genes regulated by RBM10.
 
In the introduction you state the "100% pre- orpostnatallethalityin affected males". This is wrong, 
aslong term survivalhasbeen reported {Gripp etal.,American JournalofMedicalGenetics2011}. 
 EMBO MolecularMedicine  PeerReview Process File - EMM-2013-02663
 
 
© EMBO 9 
We thank the reviewer for this comment: All but one patient described before died pre- or post-
natally. We corrected this in the revision. Indeed, the two cousins described here are the eldest
individualswith TARP syndromeso far.
 
 
Thedescriptionofthepatientfrom whom thecelllinewasderivedisinsufficient.Isthispatientalive
or deceased? Is the cousin indicated on the pedigree alive or deceased? What are the typical
malformationsseeninTARP,andwhatmajormalformationswerepresentinthepatientwhosecells
you used? 
 
We added detailed case report of the cousins (see Supplementary Information) and a table
summarizing the phenotype comparison between our patients and TARP patients reported before
(Supplementary table 7). The index patient, from whom the cell line was available, deceased,
whereastheyoungercousinisstillalive.Weupdatethepedigreetomakethisinformation clearer
for the reader (see Figure 7A). In the Supplementary Information and supplementary table 7, we 
havelisted allthemajormalformationspresentin reported TARP patientsand/orourtwo patients. 
 
It is clear from the data presented here thatRBM10 affects splicing ofnumerousgenes.Some of
these genes listed in the supplementary table (CASK; TBX3; CREBBP; FANCA; POMT1 to name a 
few obvious examples) are known to be causally involved in congenital anomalies. This should be 
discussed.Thegenesknown to be associated with congenitalanomaliesshould be highlighted in the 
table (in addition to cancer- associated genes).Can anyofthesegenes,byvirtueoftheirabnormal
splicing,resultin the malformations seen in TARP syndrome? 
 
We thank the referee for pointing this out. Following his/her suggestion, we added a chapter 
concerning thispointto the discussion part.In the chapter,we focused on thegenesimplicated in 
the TARP syndrome associated anomalies and therefore did not discuss TBX3,CREBBP,FANCA 
and POMT1 because the reported phenotype caused by themutation identified in these four genes 
did not overlap with the anomalies in TARP syndrome: TBX3 mutations are causative for ulnar
mammary syndrome, which is characterized by posterior limb deficiencies and mammary gland 
hypoplasiaamongst others.Both main clinical findingswerenotobserved in the individualswith 
TARP syndrome. Mutations in the CREBBP gene cause Rubinstein-Taybi syndrome, which is a
recognizable multiple congenital anomaly syndrome with intellectual disability (ID). The facial
features and the broad thumbs and toes are very characteristic and differentfrom TARP syndrome.
FANCAis one of the genes associated with Fanconi anemia. There are overlapping clinical findings 
(pre- and postnatal growth failure, internal malformations, hearing loss), but radial or thumb 
anomaliesand early bone marrow failure,two majorfeaturesofFanconia anemia,were notreported 
in the individuals with TARP syndrome. Dystroglycanopathies are caused by mutations of the 
POMT1 gene. The clinical spectrum of anomalies is wide and thus overlapping with TARP 
syndrome. As results of muscle biopsies were not reported in the TARP individuals, one cannot
exclude thatthere mightbe dystrophic changes, but the pattern of malformations in TARP syndrome 
seems to be differentfrom the POMT1related disorders,e.g.Walker-Warburgsyndrome.
 
WhileIrealizethatthisisnotthefocusofthisparticularreport,thisisthecontextinwhichthework
is relevantto human developmentand medicine.A clinicians'inputin thismanuscriptisnecessary.
 
Dr.DagmarWieczorek, theclinicalgeneticist,whohasbeen takingcareof thefamily,added the
clinicaldata and provided heropinion on thegenesregulated by RBM10.
 
Minorissues:
page8:"anti-correlation"- do you mean inversecorrelation? 
 
Yes.Wereplacedtheterm.
 
Theterm "mentalretardation"isnotusedinprofessionalpublicationsanylonger;use"intellectual 
disability"instead.
 
Thanksforpointing thisout,wecorrected it.
 
DefineTARPatitsfirstuse.Whatdothelettersstandfor?EMBO MolecularMedicine  PeerReview Process File - EMM-2013-02663
 
 
© EMBO 10
 
TARP stands for Talipes equinovarus, Atrial septal defect, Robin sequence, and Persistent left
superiorvena cava.We now added the definition atits firstappearancein themanuscript.
 
page14;middleparagraph:thesentence"Thissuggested thismotif..."doesnotmakesenseas
written.
 
Wechangedthesentencenowto“Thissuggestedthemotifmightnotrepresentthespecific
sequencesrecognized by RBM10”.
  
"Acknowledgement"ismisspelled.
 
Thanksforpointingthisout,wecorrectedit. 
 
 
Referee#2(Remarks):
 
In the manuscript entitled "Integrative analysis revealed the molecular mechanism underlying 
RBM10-mediated splicing regulation" Wang et al. perform PAR-CLIP to identify genome-wide
binding sites for the RBM10 protein, and perform RBM10 KD and overexpression experiments
followed by RNA-seq analysis to identify RBM10 dependentsplicing changes.The authors then use 
the genomics data to try to characterize the mechanisms of RBM10 action based on correlative 
analyses between RBM10 binding and alternative isoform usage. Finally, the authors perform a 
limited analysis of an apparent NLS deletion RBM10 mutation associated with human TARP 
syndrome, finding that this patient sample shares the alternative splicing profile of the RBM10 
knockdown.
 
Althoughseeminglypromising,themanuscriptlacksaclearandcompellingbiologicalstorythatis
supported with solid evidence,and seems to be missing many more detailed analyses to make the 
results more convincing. The CLIP and RNA-seq experiments will provide datasets for further 
research on RBM10, and the proposed link between RBM10 and the U2 snRNP is interesting 
(although notverywellexplored experimentally).However,the RBM10 binding mechanism remains
unclear (asno motif is identified from the intronicbinding sites,and theGAAGA motif identified 
from exonic binding sites apparently didn't validate in gel shift assays), and the effect of RBM10 
binding,even in the limited minigene assays presented, is weak (~5% effect on exon inclusion). In 
addition, while the majority of the manuscript focuses on intronic RBM10 binding, the profile in 
Figure2aissignificantlyshiftedtowardsexonicbinding(~40% exonicvs50% intronic) as opposed 
to the whole human genome (less than 1:5 exonic to intronic), suggesting that the exonicbinding 
sites are more likely to be biologically relevant.
 
Similarly, the TARP syndrome section feels a bit tacked on; it is interesting (though perhaps not
surprising)thata patientsample with an RBM10 NLS deletion would resemble (atthe splicing level)
RBM10 knockdown, but it remains unclear to what degree this altered splicing pattern actually
leads to phenotypic effects associated with the disease.As theauthorsdon'tdiscuss thedegree to 
whichgeneexpressionisalteredinthesesamples,it'snotclearwhetheralteredgeneexpressionor
altered splicing isthemajorcomponentofTARP syndromein thisindividual. 
 
Asageneralcomment,the supplementalfiguresneed to be higherresolution (asthey're impossible 
to read as presented here).
 
 
Followingthesuggestionofthereferee,weperformedfurtheranalysisofourPAR-CLIPandRNA-
seq data.In the revised manuscript,we added detailed clarification about RBM10 binding clusters. 
Weincorporatedtheappropriatecontrolandstatisticalanalysiswhennecessary.Weaddedachapter 
and a table (supplementary table 3) listing the genes differentially expressed upon RBM10 
perturbation. In addition, to validate the impact of RBM10 binding on alternative splicing, we
performed two additional minigene experiments in a heterologous context. Both minigenes could 
demonstrate thatintronic binding ofRBM10 nearsplice sites indeed could enhance exon skipping in 
a heterologous context. We admit that we did not detect sequence motif directly recognized by 
RBM10. However, given that many protein interaction partners of RBM10 are RNA bindingEMBO MolecularMedicine  PeerReview Process File - EMM-2013-02663
 
 
© EMBO 11
proteins(seeHegeleA,et.al.Molecularcell45:567-580),itisplausible that RBM10 binds to RNA 
also indirectly via other interaction partners.
 
Weagreewiththereferee,itappearedthatRBM10bindingclustersweremoreenrichedinexons
than in introns (see also the table presented in the detailed point-by-point response below).
However,please note the numberofnucleotidesin the genome corresponding to exonic orintronic 
regions was used as the background to calculate the enrichment.Given thatthe percentage of introns 
and exonsrepresented in cellularRNA isvery differentfrom thatin the genome,(i.e.the majority of
cellularRNA derived from protein-coding genesare mature mRNAscontaining no introns),and that
the IP was performed on RNA instead of genomic DNA, such enrichment value should be treated 
morecautiously.Asto the potential function of exonic binding, we observed that RBM10 binding at 
exonic GAAGA sitesappeared to override the exon skipping effectofintronic binding.Exceptthis,
we tried, but failed to find any additional clear correlation between exonic binding and splicing 
changesinduced by RBM10 perturbations.Comparing with the neighboring constitutive exons,the 
density of binding sites in the cassette exonswas reduced.Thiswasobserved for all the cassette
exons,the exonsmore excluded upon RBM10 OE,aswellasthe exonsmore included upon RBM10 
OE, andcouldprobablybe explainedby the fact that cassette exons are non-constitutive and are 
therefore not always present in all transcripts. The fact that there is no clear difference in exon 
binding between differentgroupsofexonsindicatesthatthe exon binding alone mightnotregulate 
splicing.Having said these,we could notexclude the effectofexonic binding on otherprocesses
such as mRNA translation,which is beyond the scope ofthis study. 
 
In the revised manuscript, we added a detailed case report of the affected cousins (see 
Supplementary Information) and a table summarizing the phenotype comparison between our 
patients and TARP patients reported before (Supplementary table 7). We added a chapter 
concerning the relevanceofthegenesregulated by RBM10 in causing phenotypesoverlapped with 
ourpatientsand/orTARP patientsin thediscussion part. 
 
Weincreasedtheresolutionofallsupplementaryfigures,whicharenowinvector-based format.
 
We believe that our revision substantially improved the quality of the paper and addressed the
requests made by the referee.Please find an exhaustive point-by-pointresponsebelow.
 
 
Moredetailedcommentsarebelow:
 
PAR-CLIPanalysis:
Forthebindingnearexons(Fig2b),thereseemstobeacontrollinemissing.A shuffledcontrolor
even anotherprotein's PAR-CLIPdatasetwouldmaketheresultsforRBM10moreconvincing. 
 
WenowaddedAGO2PAR-CLIPdataset(thesamePAR-CLIPexperimentalcondition in thesame
cellline,i.e.HEK293)ascontrol.Asshown in Figure 2,compared with AGO2,RBM10 binding 
shows clearenrichmentin the vicinity ofboth 5’and 3’splicing sites. 
 
In Figure 1a,I assume thatUTRs are included in the exon annotations- whatdoesthedistribution
look like if you separate them from exons? Is there any UTR enrichment? 
 
Wenowchanged thepie chart ofgenomicdistributionofRBM10bindingclusters, inwhich the
exonswere separated into coding sequence,5’and 3’UTR(seeFig.2A).Comparingwithcoding
exonsand the splicing sites,both 5’and 3’UTR show much lessenrichment,see the table below, 
 
    RBM10BindingSites  Nucleotides FoldEnrichment
Exons  34,426  (39.1%)  70,480,509  (2.5%) 15.87x 
  5'UTR  921  (1.0%)  11,843,639  (0.4%) 2.53x 
  CDS  30,327  (34.5%)  34,759,483  (1.2%) 28.36x 
  3'UTR   3,178  (3.6%)  23,877,387  (0.8%) 4.33x 
Introns  45,673  (51.9%)  1,006,012,043  (35.2%) 1.48x EMBO MolecularMedicine  PeerReview Process File - EMM-2013-02663
 
 
© EMBO 12
  5'SS  8,340  (9.5%)  26,221,461  (0.9%) 10.34x 
  Intron Center  25,170  (28.6%)  953,551,249  (33.4%) 0.86x 
  3'SS  12,163  (13.8%)  26,239,333  (0.9%) 15.07x 
Intergenic  7,858  (8.9%)  1,782,182,170  (62.3%) 0.14x 
Total  87,957  (100.0%)  2,858,674,722  (100.0%) 1.00x 
Pleasenoteweusedthenumberofnucleotides in thegenomecorrespondingtodifferentgenomic
regions as the background to calculate the enrichment. As explained above, given that the
percentageoftheseregionsrepresented in cellular RNA is very different from that in the genome, 
such enrichmentvalue should be treated more cautiously.
 
Themotifanalysisseemstohavebeendoneinaveryspecificwayinordertoacquiresomesortof
enrichment. Imissed any description of the algorithm used formotif finding other than 'pentamer
enrichment' - was the GAAGA motif most significantly enriched, greatest fold-enriched, etc? A 
statisticaltestshould also be included for significance ofenrichmentinexonsandinthevicinityof
both 5'and 3' splice sites of the introns. The authors also do not describe their definition of
strong/medium/weak binding sites. I'm also confused by the apparent periodicity of pentamer 
frequenciesin 2c- is there an explanation for why this might be observed? Oristhisan artifactof
some unspecified windowing or normalizationprocedure?
 
The motif analysis was done in a very simple and straightforward way. We determined the
frequency of pentamers inside 40-nt windows around preferred crosslinking sites and compared 
them to the frequency around control sites. There is no clear sequence motif enriched in the intronic 
binding sites.Themostabundantpentameraround RBM10 exonicbinding siteswasGAAGA,e.g.
25.3% ofallRBM10 siteshaveaGAAGA motifin up to 20bp distance,whereasonly 10.8% ofthe 
controlsiteshave a GAAGA motif in up to 20bp distance (Fisherexact testp-value< 10-16).As
shown in the figure below,othermotifs with high enrichmentare justslightdeviants ofGAAGA.
00
.0
2
0.
04
0.
06
0.
08
0.
1
0.
12
.020.40.60.80.10.120.140.160.180.20.20.240.260.28
Bac
kg
ro
und
 Fr
eq
ue
nc
y
Frequency at  Exonic RBM10 Binding Sites
GAAGA
AAGAA
AGAAG
TGAAGAGAAA
AAGAT
 
 
 
 
Wenowaddedthedefinition ofstrong/medium/weak binding sitesin themethod section.In brief,
we sorted the binding clusters according to the number of reads spanning the binding site. The
clusters were then binned into three groups of equal size.
 
Theperiodicityofpentamerfrequenciesisdueto codon usageand thefactthatwerequired aT at
position 0.
 
Fig2dseemsunnecessaryasamainfigureorevenasupplementalfigure,asitisaveryweakresult.
 
WethinkFig.2Dshowedthatalthoughthereisnosequencemotif for intronic binding, there is still 
clearbiasin nucleotide composition. Interestingly, such bias is similar between the binding at 5’ and EMBO MolecularMedicine  PeerReview Process File - EMM-2013-02663
 
 
© EMBO 13
3’splicing sites,although thosesiteshavequitedifferentbackground basecomposition,indicating 
the bias may representthe sequence preference ofRBM10 binding.
 
Thediscussionincludesmentionofagel-shiftassay thatfailed to detectdirectbinding ofRBM10 to 
the GAAGA motif described in figure 2c. This result needs to be presented in the results section 
during thediscussion offigure2c,asithassignificantimplicationsforinterpretation offigure2c.It
also needs to be further discussed, as at the end of the paper it is unclear whether the authors
believe that this reflects an RBM10 motif or rather amotifofsomeunspecifiedadditionalregulator
that RBM10 associates with. 
 
As the referee suggested, we now presented the gel shift assay (Supplementary Fig 1.G) and
discussed the relevance of this finding in the result part, immediately following the motif 
identification part. We make it clear that we believe that RBM10 binds to the motif via other 
interaction partner(s).
 
TheinferenceofU2snRNA bindingbyPAR-CLIPreaddensityinFigure2eisinteresting- for the 
second partoffigure 2e,itwould behelpfulto includethedata (read counts/base),asit'sunclear
whetherthetwoindicatedpositionsaremostenrichedoraretheonlypositions observed to have the 
T->C crosslinktransitions.
 
Astherefereesuggested,weincludednow anotherfigure(Fig.2E,up rightpanel) for the density of 
T-C conversionreadsalongU2.Asshownintheplot,thereareclearlytwocrosslinksiteswithmost
enriched T-C conversions,indicated in the figure below (Fig.2E,low panel).
 
RBM10OE/KD RNA-seq:
The authors go straight to altered splicing upon RBM10 KD and OE - are there significant
alterations at thegeneexpression level? I recognize that the focus of thispaper is on alternative 
splicing regulation by RBM10,but the scale to which RBM10 manipulation generallyeffectsgene
expression would be valuable (aswellas information on otherRNA binding proteins significantly 
altered in theRBM10 KD/OE experiments).
 
WenowaddedthefollowingparagraphdescribingthegeneexpressionchangesinducedbyRBM10
OE/KD in the resultpart.
 
“Thegeneexpression levelwasestimated based on RPKM (readsperkilobaseofexon permillion 
mapped sequence reads, (Mortazavi et al., 2008), Material and Methods). At false discovery rate
(fdr) < 0.05,171 and 105 genes were found to besignificantly upregulated and downregulated by at 
least 1.5 fold upon RBM10 KD (Figure S2F and Table S3), whereas 19 and 49 genes were 
upregulated and downregulated to the same level (fdr < 0.05, fold change ≥ 1.5) in response to 
RBM10OE,respectively (Figure S2F and Table S3). Notably, the expression changes induced by 
KD andOEwerenotinverselycorrelated(FigureS2G).”
 
AmongthegenedifferentiallyexpressedunderRBM10OE/KD,14wereRNA-binding proteins and 
five were known to be splicing regulators, which might have secondary effect on the splicing 
changesinduced by RBM10 perturbation.We added thispointin the resultpart. 
 
In SupplementalFig.2a,the western blotfor the RBM10 KD and controlsample needs to be shown 
together on the samewesternblotasdoneinSuppFig2b.Asitis,itappearsthattheauthorspasted 
together two lanes from potentially different gels, which may or may not show an actual KD at the 
protein level.Quantification (particularlyoftheknockdown western blot) would also be ideal,as it
appearsthatGAPDH isalso lowerin theKD sample.
 
WenowincludedtheoriginalwesternblotinSuppFig2andshowedthechangeattheproteinlevel
based on quantification of the signal intensity from the specific band (normalized to the level of
GAPDH).
 
Itseems thatthe overlap ofevents changed in the OE and the KD is 306,butwhataboutthe events 
that do not overlap (not in both the OE and KD experiment)- is there anything interesting with 
those? Are these just false positivesorweretheyjustmissed in oneoftheexperiments? Can theybe
validated in both conditions? EMBO MolecularMedicine  PeerReview Process File - EMM-2013-02663
 
 
© EMBO 14
 
Webelieve the splicingchanges thatwereonlyobserved ineitherOEorKD,or those thatwere
positively correlated between OE and KD,are trueevents. The major reasons for such a behavior 
include 1) The basal level of the exon inclusion in unperturbed HEK293 cellsistoo high ortoo low.
In the former situation, the change induced by OE, i.e. exon skipping, could be very obvious 
whereas KD could hardly produce any further/additional exon inclusion. The opposite situation 
holdsalso trueforthoseexonswith too low basallevelofexon inclusion.Asshown in thefigure
below, compared with those exons showing splicing changes in both conditions, the exons with 
changes in only one condition have more extreme basal level of exon inclusion. 2) Those events
represent secondary effects, which could result from the expression change of certain splicing 
regulators.As discussed above, the expression changes were not inversely correlated between KD 
and OE.
-0
.2
-0
.1
0.0
0.1
0.2
0.3
0.4
-0.8 -0.7 -0.6 -0.5 -0.4 -0.3 -0.2 -0.1 0.0 0.1 0.2 0.3 0.4
∆PSI in OE
∆PSI 
in
 KD
0.2 ≤PSI Ctrl ≤ 0.9
PSI Ctrl > 0.9
PSI Ctrl < 0.2
 
 
Todemonstratesuchchangeswerenotfalsepositive,usingqPCR,wevalidatedthesplicingchanges
of four exons, which are positively correlated between OE and KD (see Fig 3A-B and
supplementaryFig.3).
 
 
Theauthorsreport17eventsthatvalidatedviaqPCR - however,itisdifficultto determinefrom the
data shown how representative these events are, as 11 of the 17 have >~2-fold changes in PSO 
whereas themajorityof events in figure3ahavedeltaPSI<|0.2|. Additionally, detecting splicing 
changesby qPCR requiresa fairamountofnormalization calculations, but these validations can be 
donemoresimplywith RT-PCR andrunningagarosegels.Canthesplicingchangesbedetectedthis
wayorweretheyonlydetectablebyqPCR? 
 
Wenowmarkedthe21eventsthatwerevalidatedbyusingqPCRinFig.3A.Asshownthere,these
eventscould representthe events induced by OE and KD.As mentioned above,we now validated 
the splicing changes of four exons, which are positively correlated between OE and KD.To assure 
that the splicing changes could be detected via both qPCR and normal RT-PCR followedbyrunning
AgilentBioanalyzer,wevalidatedthesplicing changes of 8 exons also using the latter approach. As 
shown in thefigurebelow,thechangesmeasured by both approachescorrelated well. 
 EMBO MolecularMedicine  PeerReview Process File - EMM-2013-02663
 
 
© EMBO 15
R "="0.788
0"
0.5"
1"
1.5"
2"
2.5"
0" 0.5" 1" 1.5" 2"
qPCR"log2FC(PSO(OE"vs."Ctrl))"
RT<PCR"log2FC(PSO(OE"vs."Ctrl))""
SPTAN1
SAT1 PUF60
CREBBP
POLDIP3
UBN1
PCBP2
RBM5
Ctrl_KD KD Ctrl_OE OE
SPTAN1 95,8% 77,3% 92,4% 99,7%
0,0%
20,0%
40,0%
60,0%
80,0%
100,0%
120,0%
PS
O
    Ctrl_KD    RBM10_KD   Ctrl_OE  RBM10_OE
UBN1
Ctrl_KD KD Ctrl_OE OE
UBN1 23,2% 13,5% 24,8% 70,5%
0,0%
10,0%
20,0%
30,0%
40,0%
50,0%
60,0%
70,0%
80,0%
PS
O
PUF60
Ctrl_KD KD Ctrl_OE OE
PUF60 49,2% 37,2% 44,4% 68,2%
0,0%
10,0%
20,0%
30,0%
40,0%
50,0%
60,0%
70,0%
80,0%
PS
O
POLDIP3
Ctrl_KD KD Ctrl_OE OE
POLDIP3 32,8% 22,3% 44,2% 89,7%
0,0%
10,0%
20,0%
30,0%
40,0%
50,0%
60,0%
70,0%
80,0%
90,0%
100,0%
PS
O
CREBBP
    Ctrl_KD    RBM10_KD   Ctrl_OE  RBM10_OE
PCBP2
Ctrl_KD KD Ctrl_OE OE
PCBP2 21,6% 9,2% 22,9% 78,5%
0,0%
10,0%
20,0%
30,0%
40,0%
50,0%
60,0%
70,0%
80,0%
90,0%
PS
O
Ctrl_KD KD Ctrl_OE OE
CREBBP 33,3% 8,1% 38,6% 88,3%
0,0%
10,0%
20,0%
30,0%
40,0%
50,0%
60,0%
70,0%
80,0%
90,0%
100,0%
PS
O
RBM5
Ctrl_KD KD Ctrl_OE OE
RBM5 22,6% 14,0% 25,4% 90,2%
0,0%
10,0%
20,0%
30,0%
40,0%
50,0%
60,0%
70,0%
80,0%
90,0%
100,0%
PS
O
SAT1
    Ctrl_KD    RBM10_KD   Ctrl_OE  RBM10_OE
Ctrl_KD KD Ctrl_OE OE
SAT1 63,2% 55,4% 61,5% 79,8%
0,0%
10,0%
20,0%
30,0%
40,0%
50,0%
60,0%
70,0%
80,0%
90,0%
PS
O
SPTAN1
A
B
 
A:Uppanel,AgilentBioanalyzergelimage,Low panel:quantificationofPercentageSplicing Out 
(PSO).B.Change in PSO measuredbyqPCR(xaxis)correlatedwellwiththatmeasured by RT-
PCR followedbyAgilentBioanalyzerquantification. 
 
Figure3cshowsatracklabeled"ctrl"- is this the control for the OE or the KD? (The authors list 
independent control datasets for both experiments - hopefullyseparatecontrolswereused in all
splicing experiments throughoutthe paper.This should be made explicitand corrected ifnot).EMBO MolecularMedicine  PeerReview Process File - EMM-2013-02663
 
 
© EMBO 16
 
WeperformedseparatecontrolexperimentsforalltheKDandOE,seesupplementarytable2.Inall
analysissteps,we alwayscompared each data setto its corresponding control set. In Figure 3C, the 
tracks for OE Ctrl and KD Ctrl looked very similar so, for simplicity, we showed only one track 
combining allcontrolexperiments. 
 
Splicing maps are made with the RBM10 OE data, what do they look like with the KD data - 
hopefully the same. 
 
WenowincludedaRBM10splicingmapusingKDdataassuppfig4.Asshownthere,theeffectof
RBM10intronicbindinginthevicinityofsplicingsitesissimilar,butsubtler,sinceingeneral,OE
induced stronger effects than KD (see also Fig.3A). 
 
WhatfractionoftheeventsthatchangeareassociatedwithRBM10bindingsites?Conversely,the
PAR-CLIPexperimentidentifiedmany(~88k)bindingsites- whatpercentofbindingsitesare
associated with regulated targets? 
 
Asexplainedabove,wedidnotfindclearcorrelationbetweenexonicbindingandsplicingchanges
upon RBM10 perturbation. Therefore, we focused only on the intronic binding sites close to splicing 
sites.In total,there are 20,503 binding sites were within150ntfrom 5’or3’splicingsites.Thereare
5262 non-constitutive cassette exonsassociated with atleastone such RBM10 binding siteswithin 
adjacentintrons.
 
On one hand, whereas 982 (4.3%) and 2244 (9.9%) exons without such RBM10 binding sites
showed splicing change at the levelofZ<=-2 and Z<=-1,455 (8%)and 878 (16.7%),exonswith 
binding at>= onesplicing sitesshowed splicing changeatthelevelofZ<=-2 and Z<=-1.Therefore,
it is clear that exons with RBM10 binding showed stronger skipping upon RBM10 OE. However, 
given thecomplicatesplicing regulatory network,itisconceivable notallthe binding eventscould 
lead to significant splicing changes. The similar phenomenon is often observed in the study of 
transcription factors.
 
Ontheotherhand,therearein total1477 and 3122 exonswith splicing changeatthelevelofZ<=-2 
and Z<=-1,respectively, of which 455 (30.8%) and 878 (28.1%) were associated with at least one 
RBM10bindingatthesplicingsitesofadjacentintrons.TheremainingexonswithoutsuchRBM10
binding sites could well represent the secondary effect given that a number of known splicing 
regulators were differentially expressed/spliced upon RBM10 perturbation.  
 
Finally,wedetectedintotal412exonswithsignificantsplicing changes(fdr< 0.05,|∆PSI|≥ 10%),
of which 127 (30.8%) were associated with at least one RBM10 binding at the splicing sites of
adjacentintrons.Again,the remaining onescould wellrepresentthe secondary effect.
 
 
RBM10splicingmodels:
Theminigeneexperimentsseem likeaniceidea,butIunfortunatelyIdon'tthinktheresultsareas
convincing asclaimed.In Figure 4,the authorsstate that"These data provide unequivocalsupport
to our hypothesis that RBM10 binding ... would facilitate the skipping of cassette exons", but the 
lack of technical qPCR error bars as well as some sort of statistical test to show whether the 
observed changes are significantconflictwith such a strong statement.
 
In Fig.4B and C,we showed the results from the three replicates.Using two tailedpaired t test,
comparing the RBM10 induced splicing changes between the minigenes containing wild-type or 
mutantRBM10-binding sites,theobserved differences(exceptDel_U3 forPUF60),although subtle 
in absolute values,are indeed statistically significant.We now added the p-value to the legend of
Fig.4B andC.
 
Additionally, the effect on splicing for three of the four mutations made in Fig 4b/c is extremely 
small(~5% or less),and the data shown only reflects the change in exon exclusion between OE and 
control.Iwascuriousasto whetherthe mutationsperformed show significantly altered PSO rates 
in the control (or over-expression)by themselves,and to whatthe ratesofexon inclusion forthese EMBO MolecularMedicine  PeerReview Process File - EMM-2013-02663
 
 
© EMBO 17
eventstypically are (i.e., if they were 90% excluded in the control then a small effect upon RBM10 
OEwouldbenotsurprising).
 
Since the binding sites are close to the splicing site, unsurprisingly, once mutated, the splicing
pattern even in thecontrol was changed (see the supp Fig.5).The PSO rates in the minigene without
RBM10OErangedfrom 30% to90%.
 
Additionally, it would be ideal to perform the direct experiment (forced RBM10 association with
intronic loci, e.g. by MS2 tagging) to prove that RBM10 recruitment to an intron willaltersplice
site choice.
 
We thank the referee for thesuggestion.To further test theeffectofRBM10 intronicbinding on 
exon skipping,we performed two additionalminigene experimentsin a heterologouscontext. 
 
First,we insertedRBM10bindingsites into intronic locationofanew splicingreporter,pZW2C,
whichwasconstructedbyinsertingexon2oftheChinesehamsterdihydrofolatereductasegeneand
part of its flanking intronsbetween two GFP exons (Figure4D) (Wang etal,2013).We inserted 
three RBM10 binding sites from PUF60and assayed the exon skipping changesupon RBM10 OE 
respectively. As shown in Figure 4E, insertion of all the three RBM10 binding sites exhibited 
significantly strongerskipping effects upon RBM10 OE compared with thecontrol,demonstrating 
that intronic binding of RBM10 near splice sites indeed could enhance exon skipping in a 
heterologouscontext.
 
Second,astherefereesuggested,wefusedRBM10withamodifiedpumiliodomain,PUF3-2,which 
specifically recognizesan 8-ntsequence'UGUAUGUA'with high affinity (Figure4F)(Wang etal,
2009).Thereby,wecould tetherRBM10 close to (18ntdownstream)splicing sites of the cassette 
exon (Figure 4F) (Wang et al, 2009). As shown in Figure 4G, the expression of RBM10-PUF 
induced strong exon skipping effects, while expression of PUF3-2 alone showed hardly any 
changes.
 
Webelievedthethreeminigeneexperimentstogethernowcouldprovideunequivocalsupportto our
hypothesis that RBM10 binding in the vicinity of splicing sites would facilitate the skipping of 
cassette exons.
 
P-valuesare missing forFig.5d.The strength ofsplicing sitesdistalto the cassette exonsdoesnot
seem significantly stronger than that of those immediately flanking the exons, and in general the
effectsize here seemsto be very slight. 
 
Weagreethattheeffectlooksquiteslight,however,thestrengthsofdistal5’(3’)splicingsitesis
significantly higher than the strengths of5’ (3’, respectively) splicing sites directly flanking non-
constitutive cassette exons(KS-test, p≈0). Furthermore, in Fig. 5C, (previously Fig. 5D), we want to 
stress that the difference is also statistically significant between the splicing sites immediately 
flanking all cassette exons and those with higher exclusion upon RBM10 OE.We added these p-
valuesto thefigure.
 
Itlooks like fig 6b should be recreated by the authors,seems like itwas taken from another 
publication. 
 
Fig.6B wasindeedcreatedbyYongboWangbasedonUniprotandPfam proteindomain annotation 
using asoftwarecalled “DOG1.0”(http://dog.biocuckoo.org/). Nevertheless,to avoid any possible 
misunderstanding,wereplacedwithanewfigure.
 
TARP syndromeanalysis:
Intriguingly,the splicing changes observed here correlated wellwith changes induced by RBM10 
KD inHEK293(Fig.6c).WhataboutcomparedtotheOEexperiment? 
 
BothRBM10KD andthemutantRBM10identifiedinthepatientrepresentloss-of-function events.
Thereforewecompared in themanuscriptonly between thepatient and RBM10 KD. As shown in EMBO MolecularMedicine  PeerReview Process File - EMM-2013-02663
 
 
© EMBO 18
the figure below, the changes identified in the patient were inversely correlated with OE.But, as 
expected,the correlation coefficientismuch lowerin thiscase (R2: 0.177 for KD vs0.0252 forOE).
 
R²= 0.0252
-0.6
-0.5
-0.4
-0.3
-0.2
-0.1
0
0.1
0.2
0.3
0.4
0.5
0.6
-0.8 -0.7 -0.6 -0.5 -0.4 -0.3 -0.2 -0.1 0 0.1 0.2 0.3 0.4
ΔPS
Iin
 LC
LP
at
ien
tv
s.
No
rm
al
ΔPSI inHEK RBM10OE
 
Supplemental figure 3 needs better quantification - it is clear from the figure that the mutated 
RBM10isnotsilenced,butitisdifficulttotellwhethertheexpressionisactuallyunchanged from 
the results shown. 
 
Wequantifiedtheexpressiondifferencebasedonthesignalintensity oftheband on western blot
and now included the numberin the supp fig 6.
 
Figure6calsoneedsstatistics- whatisthecorrelationbetweenthetwosamples? 
 
WeincludednowthecorrelationcoefficientforFigure7C(previouslyFigure6C).
 
Figure6c-e are used to propose thatthispatientdeletion actsasan RBM10 deletion through lossof
nuclearexpression.However,thedeletion includesnotonlytheNLS butalso additionalsequences.
Figure6ewouldbestrengthenedbymutatingeitheronlythe NLS,orattachinganormalNLStothe
mutatedRBM10toshowthatthemolecularphenotypes observed in this patient are characteristic 
mis-localization of RBM10 and not also loss of function through deletion of additional domains. 
 
Thedeletionremovedalso otherfunctionaldomains,including a zinc fingerdomain and partofa G 
patch domain.However,asshown in Figure7B,thelossofNLS willabolish thenuclearfunction 
regardless of the effecton other domains.In this manuscript,we focused on the splicing regulation 
mediatedbyRBM10andclearlyshowedthatthemutantidentifiedinthepatientlostsuchfunction
dueto mis-localization, and the splicing changes correlated wellwith the changes upon RBM10 KD.
 
Discussioncomments:
Overall,thediscussion needs to be rewritten to put the results of the paper in context. The idea the 
RBM10 works with other RBPs needs to be presented sooner than the discussion, otherwise the
results section makes no sense in this context - for example, it is not until the discussion that the
authors imply that RBM10 does not seem to bind the identified motifs by itself. 
 EMBO MolecularMedicine  PeerReview Process File - EMM-2013-02663
 
 
© EMBO 19
Astherefereesuggested,wemovedthediscussionofRBM10exonicbindingintotheresultpart.
 
Similarly,theTARP section needsa betterdescription of how it fits with the results in the rest of the 
paper- if RBM10 loss of function causing TARP is previously known, is the novelty the validation of 
the individual deletion patient as actually losing nuclear localization? Or that the loss of nuclear 
localization of RBM10 resembles RBM10 knockdown? 
 
In previous findings,only nonsense or frameshiftmutations in RBM10 were identified in the TARP 
patient.Weforthefirsttimeidentified an in-frame deletion and showed showed the loss of nuclear
localization ofRBM10 could lead to asimilarphenotype,thereby demonstrating thatRBM10 exerts 
a criticalfunction in the cellnucleusduring development.Atmolecularlevel,we also showed that
mis-localized RMB10 mutant protein renders similar splicing de-regulation as RBM10 KD, 
supporting again thatRBM10 predominantly functions in the nucleus as a novel splicing regulator. 
 
Thestatement"Whole-mount insituexpressionanalysisof themurineRbm10hasshown that the
gene was expressed during embryonic development in a pattern consistent with the human 
malformationsobservedinTARPsyndrome"ismissingareference.
 
Weaddednowthereference. 
 
Thediscussionreferstotwoexperimentsthatneedtobeincorporatedintothemaintext,astheyare
not mentioned anywhere in the manuscript before the discussion - one experiment (an in vitro 
binding RBM10 experiment) that is not shown in any figures and only mentioned in the 
supplemental methods, and discussion of the effect of exonic RBM10 binding (figure 7), which is 
also notpresented in the results.
 
Astherefereesuggested,weincludedthegelshiftassayinthesupplementaryfigure1andeffectof
exonic RBM10 binding in the resultpart.
 
Minorcomments:
 
-Breitlingetal2004citationinthemethodssectionis misformatted and notincluded in reference 
list  
 
Thanksforpointingthisout,wecorrectedit. 
 
-typo in figure reference: "In agreement with our in vivo data, the skipping of the cassette exons was 
enhanced upon RBM10 OE (Fig.54b)" 
 
Thanksforpointing this out, we corrected it.
 
-Figure5figurelegendismislabeledasfigure4
 
Thanksforpointingthisout,wecorrectedit. 
 
Referee#3(CommentsonNovelty/ModelSystem):
 
Technicalquality
Majorissues:
1.Filtering outpotentialcontaminants.Whilemostofthereadsarederivedfromcross-linked RNA 
species (carry U to C transitions ,from supplementary figure 1a itis clear thatthere is successful
RNA pull-down from thecontrolsamplesthatwerenotcross-linked. Such result indicates that the 
washingstringencymaynothavebeensufficienttoremovespeciesofRNAretainednon-specifically 
on the resin or bound through mediated interaction. Reads derived from such non-specifically 
interacting RNAs can clearly be identified in PAR-CLIPbytheabsenceofU to C transition in the
sequence.Werethosereadsremoved from thesetthatwasused to definetheRBM10 binding site?  
 
Notall theUs inallRNAscouldbe labeledwith4sU,notallproteins interacted i4sUscouldbe
crosslinked and not all crosslinked 4sUs will be converted to C during RT-PCR. Therefore, to
achieve an optimal balance between sensitivity and specificity, the in-house PAR-CLIP dataEMBO MolecularMedicine  PeerReview Process File - EMM-2013-02663
 
 
© EMBO 20
analysispipeline [also used in Lebedeva et.al.2011]used also the readswithoutT to C transition,
butrequired each clusterto contain atleastoneread with T to C transition.Asabriefdescription of 
the pipeline, reads were firstly quality trimmed, adapters were removed. Pre-processsed readswere
then mapped to the human reference genome UCSC hg19 withoutseeding,allowing foratmostone
mismatch, insertion or deletion (edit distance of 1). Clusters were called on the set of uniquely
mappablereadsif1)atleasttworeadssupportthecluster and 2) at least one T->C conversionwas
detected within theclustered reads.Thepreferred cross-linked site for each cluster was defined as 
the site with the highest number of T->C conversionevents.Clusterswerescoredbythenumberof
T->C conversions.A false-discovery rateof<= 5% wasobtained by filtering clusters on the quality 
scores, considering reads mapping antisense to annotations and reads mapping to chrY as false-
positives.Asshown in thefigurebelow,theno.ofPAR-CLIPreadsandthereadscontainingT-C 
conversionswithin each clusterwere highly correlated.
2 4 6 8 10
2
4
6
8
10
Reproducible clusters
log2(PAR−CLIP reads per cluster)
log2(Con
ver
ted reads per cluster)
 
2.Binding siteclusters.Theauthorsneed to providemoreinformation on theclusterthatwere
identified in the PAR-CLIPexperiment:
(i) Whatis the distribution ofthe cluster sizes? 
 
Weincludednowthedistributionofclustersizes in supp figure 1.As shown there,mostwere 
between 20 and 40 nt. 
 
(ii) How many reads are forming a typical cluster and what is the read count distribution of the 
clusters? The relatively smalloverlap between the two experimentswould indicate that most of the 
clustersare formed by relatively few reads. 
 
WenowincludedthedistributionofPAR-CLIPreadcountsforallclusterortheconsensusclusters
in supp figure 1. As expected, it is clear the consensus ones were formed with more PAR-CLIPEMBO MolecularMedicine  PeerReview Process File - EMM-2013-02663
 
 
© EMBO 21
reads than non-overlapping ones, demonstrating the consensus binding clusters represent more
stableand morelikely functionally relevantevents.
 
(iii) Within each cluster,are there preferred cross-linking sites? This would be a strong indication 
ofthepresence ofhigh affinity binding site. 
 
Therearepreferredcross-linking sites within each cluster. See the response above for the brief 
description ofPAR-CLIPdataanalysis.
 
3.RBM10 binding sitesequence.TheauthorsidentifyGAAGA asa pentamerthatis enriched in the 
RBM10bindingsiteclustersthatarelocatedwithinexons.TheabsenceofUridineresiduefrom the
binding siteisquitesurprising considering thatPAR-CLIPisrelianton cross-linking to U residues. 
Itraises the possibility thatthe approach used to identifythebinding sitesequenceisinadequate. 
 
In particular whatwas the rationalto analyze separately the exonic and intronic binding sites? Do 
the authors expect RBM10 to bind to a different sequence in the introns compared to theexons? Was
the GAAGA pentamer significantly enriched in the intronic binding sites? If not, than what is the 
evidence of sequence specific binding of RBM10 to RNA? Alternatively it is possible that the 
sequence recognized by RBM10 does notcontain uridines thatcan becross-linked to the protein. 
ThiswouldmeanthatPAR-CLIPisnotanadequateexperimentalapproachforidentifyingRBM10
binding sitesand thestandard CLIP approach,thatusesshortwavelength UV lightto crosslinkto 
unmodified RNA should beused instead.
 
We agree with the reviewer's view that it seems counter-intuitive to find a U depleted pentamer 
motif using 4-thiourdine enhanced crosslinking. However in this respect we would like to point out 
that there is no need for the RNA-recognition element itself to be crosslinked to the protein of 
interest to capture the RNA target fragment by PAR-CLIP.Hafnerandcolleaguesshowed,intheir
originalPAR-CLIPstudy,thatRNA-target sites of the RNA binding protein QUAKING, despite the 
presence of U in the recognition element, are crosslinked through uridines outside, but close 
proximity,oftheA(C/U)UAA(C/U)recognition element(Hafneretal.Cell2012 Figure3E+F). 
 
 
We did not expect RBM10 binding differently between exons and intron. Indeed, we started the 
motif analysis without separating exonic and intronic binding clusters. GAAGA and its close
derivativesturned outto theonly enriched motifs, and the enrichment was accounted for totally by 
the exonic binding clusters and there is no such enrichment in the intronic binding clusters (see also 
the response to referee #2). As described in the manuscript, we could not demonstrate the in vitro 
binding ofimmuno-purified RBM10 with an oligoribonucleotidecontaining theGAAGA motifby 
gel-shift assay although crude HEK 293 cell lysates did bind with the same oligoribonucleotide 
under the sameexperimentalcondition.This suggested thismotifcould not represent the specific
sequences recognized by RBM10. Instead, GAAGA motif is a known binding motif of several
serine/arginine-rich (SR) proteins (Long & Caceres, 2009; Sanford et al, 2009). Therefore, it is 
tempting to speculate that RBM10 was associated with this motif indirectly via other protein 
partners.
 
 
4. Binding to U2. The finding that RBM10 binds to U2 snRNA is quite intriguing. How many reads 
weremappedtoU2comparedtothereadsmappedinproteincodinggenes.Considering the high 
abundanceofthesnRNP RNAs,isthereenrichmentofRBM10 cross-links to U2 that is statistically 
significant? 
 
In total, there are 0.25 million RBM10 PAR-CLIP reads mapped to U2, whereas there are 13,51
millionPAR-CLIPreadsmapped(includingbothuniquelyandnon-uniquely mapped reads) to all
protein coding genes. However, without precise abundance estimation of U2 versus all protein 
coding genes, it is difficult to compare the binding of RBM10 on U2 to that on the sum of all protein 
coding genes.Instead,in orderto estimate the statisticalsignificanceofRBM10-U2interaction,we 
compared the binding ofRBM10 on U2 with thatofAGO2, in which the PAR-CLIPexperiment
wasperformedwith the sameprotocol and in the samecell line. InAGO2PAR-CLIP, only 582
PAR-CLIP reads mapped to U2 and 0.69 million PAR-CLIP reads mapped to all protein coding EMBO MolecularMedicine  PeerReview Process File - EMM-2013-02663
 
 
© EMBO 22
genes.Using Fishertest,wecan demonstratethebinding ofRBM10 on U2 isstatistically significant
(P value < 2.2 e-16)
 
5.Correlation between RBM10 binding and effecton splicing.Onestrong aspectofthepresented 
work is the availability of both RNA binding (PAR-CLIP) and exon inclusion data (RNA-seq).
Surprisingly the authors do not provide information as to what fraction of the RBM10 regulated 
exons contain RBM10 binding sites. Good correlation between RBM10 binding and exon 
inclusion/skipping would strongly argue thatthe effecton splicing is specific to RBM10 and is nota 
secondaryeffect.
 
In total, there are 20,503 binding sites were within 150nt from 5’ or 3’ splicing sites. There are 
5,262 non-constitutive cassette exonsassociated with atleastonesuch RBM10 binding sites within 
adjacentintrons.We detected in total412 exonswith significantsplicing changes(fdr< 0.05,|∆PSI|
≥ 10%),ofwhich127(30.8%)wereassociatedwithRBM10bindingonatleastonesplicing sites in 
the adjacent introns. The remaining ones could well represent the secondary effect.
 
Seealsothemoreextensiveresponsetoreferee#2.
 
6.RNA splicing map.Whyaretheexonicsequencesignored in theRNA map (figure3d)? This
makesnosenseconsidering that most of the RBM10 binding clusters are located in exons (figure 
2b).
 
Asdescribedinthemanuscript,weobservedthatRBM10bindingatexonicGAAGA sitesappeared
to override the exon skipping effect of intronic binding. Except this, we tried, but failed to find any 
additional clear correlation between exonic binding and splicing changes induced by RBM10 
perturbations. Comparing with the neighboring constitutive exons, the binding is lower in all the
cassette exons,the exons more excluded upon RBM10 OE,aswellastheexonsmoreincluded upon 
RBM10OE.Thefactthatthereisnocleardifferenceinexonbindingbetweendifferentgroupsof
exonsindicatesthatthe exon binding alone mightnotcontribute much to splicing regulation.Having 
said these, we could not exclude the effect of exonic binding on other processes such as mRNA 
translation, which is beyond the scope of this study. See also the response to referee #2.
 
 
7.Minigeneexperiments(figure4).Therearemultipleissueswith thedata presented on thisfigure:
(i) Disrupting the binding sites does significantly disruptthe effectofRBM10 on splicing,possible 
withtheexceptionofMutD5.Thisisaverystrongargumentthattheauthorsdidnotidentifythe
correct binding sites. This data not only does not "provide unequivocal support", but directly
contradictsthe authorsconclusion that"...RBM10 binding in the vicinity ofsplice sitesofflanking 
introns would facilitate the skipping of the cassette exons". 
 
Given thatanumber ofgenes differentially expressed/spliced upon RBM10 OE, it is conceivable
that the fact that disrupting the binding sites does nottotally abolish the effectof RBM10 on splicing 
is probably due to the secondary effects,which do notdepend on directRBM10-RNA interaction.
Thereforetofurtherproveourhypothesis,weperformedtwoadditionalminigeneexperimentsina
heterologouscontext,astherefereesuggested.Seealso theresponseto referee #2 
 
 
(ii) While the RBM10 effecton PUF60 splicing is mostly abolished in PUF60 Mut D5, this is by no 
meansconclusiveevidencethatthesitedisruptedinMutD5isthecis-acting elementthatis
recognized byRBM10.Themutation mayhavedisrupted sequenceelementrecognized bya different
protein that is required forregulation ofthe alternative exon.The authorsneed to show thatplacing 
the RBM10 binding sites in vicinity of a heterogonous alternative exon confers regulation by 
RBM10.
 
To validate the impact of RBM10 binding on alternative splicing, we performed two additional
minigeneexperimentsinaheterologouscontext.Seethemoreextensiveresponsetoreferee#2.
 
(iii) There is no statisticalanalysis to show how significantthe changes in exon inclusion are and 
whatisthevariabilityoftheassay.
 EMBO MolecularMedicine  PeerReview Process File - EMM-2013-02663
 
 
© EMBO 23
In Fig.4B and C,we showed the results from the three replicates.Using two tailed paired t test,
comparing the RBM10 induced splicing changes between wild type minigene and minigene 
containing mutantbinding sites,the observed differences (exceptPUF60 Del_U3),althoughsubtle
in absolute values, are indeed statistically significant. We now added the p value to the legend of 
Fig.4B andC.
 
(iv) The authors need to show the sequences ofthe wild type and mutated binding sites.
 
Welistedthesequencesnow in Supp table6.
 
(v) the Authors need to show gelimages ofthe RT-PCR reactions.
 
WeshowednowbothagaroseandAgilentbioanalyzergel images inSuppfig5 .Giventhevery
subtle changes between different conditions, we used the Agilent bioanalyzer for quantification,
whichismuchmoresensitiveandaccurate.
 
8.Theauthorsconvincinglyshow theeffectofRBM10mutationsinpatientsonalternativesplicing.
HoweverRNAbinding proteins frequently multitask and regulate RNA stability and translation.It
wouldbeinterestingtoknow iftherearetranscriptswithalteredabundanceandthepatient
lymphoblastsand aftertheRBM10 knockdown in HEK cells.
 
WenowaddedaparagraphdescribingthegeneexpressionchangesinducedbyRBM10OE/KDin
the result part and add one supplementary table listing all the genes differentially expressed upon 
RBM10perturbation.Notably, theexpression changes induced by KD and OE werenot inversely 
correlated,indicating these eventsmightnotbe directly regulated by RBM10.Seealsotheresponse
to referee #2.
 
Also does RBM10 bind to the mRNA UTRs, which are frequently involved in regulation of
translation and RNA stability. The answers to these questions should already be in the PAR-CLIP
and RNA-Seq data.Thefactthat the two patients presented in this study display milder phenotypes 
compared to the typical TARP syndrome, despite having impaired function of RBM10 in slicing 
wouldarguethattheproteinmayhaveadditionalfunctionsinthecytoplasm. 
 
RBM10bindsboth5’and 3’UTR (seeFigure2).However,comparing with coding sequences,the
binding attheUTR regionsismuch lessenriched (seealso theresponseto referee#2.).Wetried to 
associate the UTR binding to the change of gene expression induced by RBM10 OE or KD, but
could notobserve any clearcorrelation.Having said that,again we could notexclude the possible 
effect of UTR binding, such as translational control. We fully agree with the referee, given the 
milderphenotypepresentedinourpatients, it is conceivable that the mutantRBM10 might retain 
additionalfunctionsin the cytoplasm.To addressthisawaitsfuture study. 
 
Minorissues:
1.Figure1b.From themethodsitisunclearwhythevaluesfortheconsensusclustersarehigher
than the values forthereads.Ifclustersareaggregatesofreads,onewould expectthecluster
density to be less than the read density.
 
Weapologizeforcausingsuchconfusion.IntheYaxis,itisthedensityofreadsandbinding
clustersthatare represented,which are normalized by the totalno.ofreadsorclusters.
 
2.On Figure2ctheauthorsneed to definewhatisconsidered to be"Strong","Medium"and 
"Weak" binding site. 
 
Wedefinedintherevisedmethodpart.Seealsotheresponsetoreferee#2.
 
3.On Figure 3c showing the aligned PAR-CLIPreads,ratherthanatrianglewillbemore
informative to the reader. 
 
In limited space,showing allthe aligned PAR-CLIPreadswouldmakethefigurequitemessy.Upon 
the acceptance of the manuscript, we will upload the PAR-CLIP dataset into the database server
DORINA hosted in our institute (http://dorina/rbp_browser/dorina.html). In DORINA, all the EMBO MolecularMedicine  PeerReview Process File - EMM-2013-02663
 
 
© EMBO 24
aligned readscould be displayed in an interactivemanner in UCSC genome browser.We believe 
this would be the best solution for visualizing our PAR-CLIPdata.
 
Novelty
Althoughassociationwith thespliceosomeraises thepossibility thatRBM10regulatesalternative 
splicing this has notbeen shown to date.Furthermore,the rich sequence data obtained in this study 
can provide significantinsightinto the mechanismsby which RBM10 regulatessplicing. 
 
Wethanktherefereeforhis/herappreciationofthenoveltyofourstudy.
 
MedicalImpact
Mutations in RBM10 have been associated with developmental disorders. Furthermore, it is
frequently mutated in certain types of cancer. Understanding its function may contribute to 
developing cancertherapiesand prognosticmarkers. 
 
Wethanktherefereeforhis/herappreciationoftherelevanceofourstudy.
 
 
Adequacyofthemodelsystem  
TheauthorsexpressepitopetaggedRBM10forthePAR-CLIPexperiments.Whilethisisacceptable,
particularly in cases where good quality antibodies are not immediately available for the
endogenous protein, the authors need to show that the levels of the expressed protein are
comparable to those ofthe endogenousprotein.Maintaining physiological protein levels is critical 
asover-expression may resultin binding to low affinity siteson the RNA thatarenotoccupied under
normalconditions.
 
We are aware of the possible irrelevant effects induced by uncontrolled protein overexpression.
Therefore,beforeperforming PAR-CLIPaswellasRNA-Seq,wemeasuredtheexpressionlevelof
RBM10 under a series of concentration of doxycyline (DOX) and chose the one with the lowest
induction level, i.e. approximately 2.5 fold overexpression comparing with endogenous expression 
level, induced by 10 ng/mL DOX (see Supp Fig. 2B)
 
Referee#3(Remarks):
 
RBM10isanRNA bindingproteinthathasbeenassociatedinseveralstudieswiththespliceosome.
However, its function there has remained unclear. The work presented by Wang et al in this
manuscriptascribes a function ofRBM10 in splicing and more specifically in exon recognition.The 
authors use a combination of PAR-CLIP and RNA-seq to build an integrated model for RNA 
splicing regulation by RBM10.Wang etalalso show thatalternative splicing patterns in patients 
with TARP syndrome resemble those of RBM10 knockout cell lines, concluding that the splicing 
regulatory function of RBM10 is disrupted in the patients. The results of the presented work can 
potentially have a significant impact on our understanding of splicing regulation in organism 
developmentand human disordersincluding cancer.Whilethequalityoftheraw data appearsto be
adequatethesubsequentanalysisleavesa lotto bedesired (seethespecificcommentsfordetails).
The results as presented in the manuscript do not support the proposed RBM10 binding site
sequence and the modelfor splicing regulation by RBM10.There are also some issues thatneed to 
beaddressed in respectto themodelsystem.In particular,theuseofprotein over-expression in the 
PAR-CLIP experiments may result in the identification of binding sites that are not normally 
occupied by RBM10. If these deficiencies are adequately addressed the work by Wang et al will
withoutdoubthavesignificantimpact. 
 
Wethanktherefereeforhis/herappreciationofthenoveltyandrelevanceofourstudy,and thank 
him/her for his/her critical comments. Following his/her suggestions, we carried out further
computational and experimental work. We believe that our additional results substantially improved 
the quality of the paper and addressed therequestsmadeby thereferee.
 
 
 EMBO MolecularMedicine  PeerReview Process File - EMM-2013-02663
 
 
© EMBO 25
2nd EditorialDecision 04 July 2013 
 
 
ThankyouforthesubmissionofyourrevisedmanuscripttoEMBO MolecularMedicine. 
 
WehavenowheardbackfromthetwoReviewerswhomweaskedtore-evaluate yourrevised 
manuscript.
YouwillseethattwooutofthreeReviewershaveremainingissuesthatpreventusfrom considering
publication atthistime.
 
Reviewer2notesthatthefindingthatRBM10bindstoU2snRNA opensuptodifferent
interpretations of your data. S/he also challengestheconclusion thatRBM10 bindsGAAGA and 
wouldliketoseestrongerstatisticalsupportthatcorrectnucleotidecontrolswereconsidered.This
RevieweralsonotesacertainambivalencewithrespecttotheresultsonexonicbindingofRBM10.
Finally, Reviewer2 disagrees that the splicing changes from the patient correlate well with RBM10 
knock down in 293T cellsand would likeyou to verify how specificthecorrelation isby checking 
otherlarge-scale datasets.
 
Reviewer3hassomeremainingconcerns as welland is more bluntconcerning the data on the 
RBM10bindingsiteandtheCLIPdataandsuggeststhattheyberemovedaltogether,whilemoving
supplementary figures S2 and 3 to the main body.Since Reviewer2 also has reservations on the 
CLIPdata Iwould suggestthatyou comply with Reviewer3'srequeston the CLIP data and include 
the RBM10 binding site data only if you can provide further experimental support as indicated by 
Reviewer2.
 
Asyouknow,wewouldnormallynotallow asecondrevision.However,afterconsulting with an 
externalexpert,Iam prepared in thiscase,to give you anotheropportunity to improve your
manuscript,withtheunderstandingthattheReviewers'concernsmustbefullyaddressedwith
additionalexperimentaldata where appropriate.Please also provide an additionalcopy ofthe 
revised manuscriptwith the changes highlighted in colour.
 
If you fully comply with the requested changes,the finaldecision willbe possibly made atthe 
Editoriallevel.
 
I look forward to seeing a revised form of your manuscript as soon as possible.
 
 
 
2nd Revision 06 July 2013 
 
I would like to thank you for giving us another opportunity to improve our manuscript.After reading 
carefully your suggestions and the remaining concerns raised by both referees, we would like to 
makethechangesasdescribedbelow.
 
We feel that the complete removal of PAR-CLIP datasets, as recommened by referee 3, is not
appropriate because 1) the strength of our study is that we identified not only splicing changes 
induced by RBM10 perturbation but also transcriptome-wideRBM10bindingsites.Onlyafterthe
integrativeanalysisofboth datasetswecould revealthemolecularmechanismsunderlying RBM10 
mediated splicing regulation. Removal of the whole PAR-CLIP result will make the manuscript
incomprehsible. 2) Our PAR-CLIP result is solid. As shown in FigS1, we have extensively
demonstrated the quality by different metrics as well as the biological replicates, which showed 
similar performance as other published PAR-CLIP datasets (e.g.Hafner M,Cell2010;Lebedeva S,
Molecular Cell 2011). Especailly, the RBM10 intronic binding could be associated with RBM10
mediatedsplicingchangesandtheresultingmechanisticmodelcouldbeunambiguouslyvalidated
withminigeneexperiments.
 
As suggested by you and referee 2, we planned to take some unessential parts out or move into
supporting information,which includes,EMBO MolecularMedicine  PeerReview Process File - EMM-2013-02663
 
 
© EMBO 26
 
1)Weremoved Fig.1.
2) We removed ‘Sequence features associated with RBM10 binding’, although we think the 
enrichmentof GAAGA motifs close to exonic RBM10 binding sites could notbe explained by any 
nucleotide bias in exons, as claimed by referee 2. As described in Method section “Analysis of
sequencefeaturesaround RBM10 binding sites”,wegenerated an appropriate background modelfor 
motifanalysisandcontrolsiteswerepickedonlyfrom exonswhendefiningexonicbindingmotifs.
Wealsoavoidedanypossiblebiasduetoexonlengthordistancesbetweenbindingsitesandexon
boundaries.
 
3) We moved the ‚RBM10 binds to U2 snRNA’ into Supporting information, as suggested by 
referee 2.
 
4) We feel the three minigene experiments are redundant and now left only the last one with 
RBM10-PUF fusionexperiment.
 
5)Weremoved thesecond mechanisticmodelwith theeffectofRBM10 exonicbinding,which has
notbeen substantiated by independentvalidation experiments. 
 
Finally, as to the correlation between splicing changes from the patient and those induced by
RBM10knockdown in 293T cells,itissignificant(p<10e-16)and given thatthey weremeasured in 
different cell types, a higher correlation coefficient should not be expected. Therefore we do not
believe it is just some noise or stochastic effects and the comparison with the data from other 
splicing factorknockdown in 293 cells is notnecessary.
 
I hope you would find the changes listed above acceptable.I am looking forward to your editorial
decision.
 
 
 
 
 
 
 
 
 
 
